# Supplementary material for: Comparative Transcriptome Analysis of Rhynchophorus ferrugineus (Coleoptera: Curculionidae) Reveals Potential Mechanisms Involved in the Toxication and Detoxification of the External Immune Compound p-Benzoquinone Present in Oral Secretions
Source: Insects. 2025 Oct 11;16(10):1044. doi: 10.3390/insects16101044 (PMC12564192; doi:10.3390/insects16101044)
Supplement: Supplementary file 1 [file insects-16-01044-s001.zip]

Archive with 2 entries (2 files):
- Figures S1-S5, Tables S1-S3.pdf
- Table S4 Complete list of differentially expressed genes.xls.xlsx
