# Supplementary material for: Comparative Transcriptome Analysis of Rhynchophorus ferrugineus (Coleoptera: Curculionidae) Reveals Potential Mechanisms Involved in the Toxication and Detoxification of the External Immune Compound p-Benzoquinone Present in Oral Secretions
Source: Insects. 2025 Oct 11;16(10):1044. doi: 10.3390/insects16101044 (PMC12564192; doi:10.3390/insects16101044)
Supplement: Supplementary file 1 [file insects-16-01044-s001.zip › Table S4 Complete list of differentially expressed genes.xls.xlsx]

## Sheet: Table S4 Complete list of diffe
id	CK-1_count	CK-2_count	CK-3_count	T-1_count	T-2_count	T-3_count	CK-1_rpkm	CK-2_rpkm	CK-3_rpkm	T-1_rpkm	T-2_rpkm	T-3_rpkm	CK_mean	T_mean	log2(fc)	PValue	FDR	Symbol	Description	KEGG_A_class	KEGG_B_class	Pathway	K_ID	GO Component	GO Function	GO Process
Unigene0022419	49845	31888	56929	84	29	50	603.87	463.09	898.25	1.23	0.44	0.66	655.07	0.776667	-9.72014	5.06499e-187	1.16206e-182	pgaI	endopolygalacturonase [Sitophilus oryzae]	Metabolism;Metabolism	Global and overview maps;Carbohydrate metabolism	ko01100//Metabolic pathways;ko00040//Pentose and glucuronate interconversions	K01213;K01213	-	-	-
Unigene0000306	320575	217815	296409	2126	958	1769	7549.21	6148.61	9090.84	60.55	28.33	45.68	7596.22	44.8533	-7.40392	3.37657e-182	3.87343e-178	EGL1	endo-beta-1,4-glucanase [Sitophilus oryzae]	-	-	-	-	-	-	-
Unigene0018245	22	10	10	10388	4717	5292	1.39	0.76	0.82	794.6	374.69	367.01	0.99	512.1	9.01478	8.05113e-132	6.15723e-128	--	PREDICTED: uncharacterized protein LOC109540548 [Dendroctonus ponderosae]	-	-	-	-	-	-	-
Unigene0006413	22883	21366	25037	866	622	858	358.7	401.47	511.14	16.42	12.25	14.75	423.77	14.4733	-4.87181	2.20684e-121	1.26579e-117	--	glycosyl hydrolase family 45, partial [Rhynchophorus ferrugineus]	-	-	-	-	-	-	-
Unigene0026240	4947	3830	3614	289	182	255	128.19	118.97	121.97	9.06	5.92	7.25	123.043	7.41	-4.05355	9.4658e-121	4.34348e-117	--	glycosyl hydrolase family 45, partial [Rhynchophorus ferrugineus]	-	-	-	-	-	-	-
Unigene0000174	1977	1649	1744	43	17	25	83.77	83.76	96.24	2.2	0.9	1.16	87.9233	1.42	-5.95228	8.9831e-113	3.43499e-109	--	defensin-like protein, partial [Rhynchophorus ferrugineus]	-	-	-	-	-	-	-
Unigene0022879	98049	77334	110680	884	473	1114	6374.59	6026.94	9371.71	69.51	38.62	79.42	7257.75	62.5167	-6.85914	2.11131e-110	6.91996e-107	cbhB	glycoside hydrolase family protein 48 [Sitophilus oryzae]	-	-	-	-	-	-	-
Unigene0013827	30133	21386	31509	130	65	193	653.58	556.04	890.08	3.41	1.77	4.59	699.9	3.25667	-7.74761	1.31923e-109	3.78339e-106	pemB	pectin methylesterase [Sitophilus oryzae]	-	-	-	-	-	-	-
Unigene0011605	70545	51476	69619	638	234	729	5364.49	4692.29	6894.94	58.68	22.35	60.79	5650.57	47.2733	-6.90123	4.24409e-91	1.08191e-87	celA	glycoside hydrolase family protein 48 [Sitophilus oryzae]	-	-	-	-	-	-	-
Unigene0000005	299259	228654	297340	4782	3151	6816	10605.1	9713.21	13723.4	204.96	140.25	264.87	11347.2	203.36	-5.80216	1.00008e-88	2.29448e-85	--	-	-	-	-	-	-	-	-
Unigene0022152	40	47	31	5966	4033	2414	0.89	1.25	0.9	160.18	112.44	58.76	1.01333	110.46	6.76827	9.16461e-86	1.91149e-82	--	PREDICTED: somatomedin-B and thrombospondin type-1 domain-containing protein [Dendroctonus ponderosae]	-	-	-	-	-	-	-
Unigene0002911	10176	4595	8539	54	8	39	1003.87	543.38	1097.11	6.44	0.99	4.22	881.453	3.88333	-7.82644	6.87213e-71	1.31389e-67	cbhB	glycoside hydrolase family protein 48 [Sitophilus oryzae]	-	-	-	-	-	-	-
Unigene0027884	40	38	38	987	785	925	0.84	0.96	1.04	25.19	20.8	21.4	0.946667	22.4633	4.56857	2.31855e-68	4.09189e-65	--	PREDICTED: probable basic-leucine zipper transcription factor I [Tribolium castaneum]	-	-	-	-	-	-	-
Unigene0022835	5381	3085	8395	36	6	18	180.43	124	366.61	1.46	0.25	0.66	223.68	0.79	-8.14537	5.26792e-65	8.63299e-62	--	PREDICTED: golgin subfamily A member 5-like [Anoplophora glabripennis]	-	-	-	-	-	-	-
Unigene0011032	10054	8373	9286	1488	1237	1240	165.41	165.13	198.98	29.61	25.56	22.37	176.507	25.8467	-2.77167	2.05548e-58	3.14392e-55	LCT	PREDICTED: myrosinase 1-like [Dendroctonus ponderosae]	-	-	-	-	-	-	-
Unigene0026094	56379	72982	44720	5731	4665	5735	1332.58	2067.8	1376.63	163.83	138.49	148.64	1592.34	150.32	-3.40504	1.42277e-55	2.04016e-52	--	PREDICTED: mucin-2-like isoform X2 [Dendroctonus ponderosae]	-	-	-	-	-	-	-
Unigene0025316	35844	29025	50735	826	205	646	482.53	468.38	889.52	13.45	3.47	9.54	613.477	8.82	-6.12009	8.39275e-55	1.13268e-51	cbhB	glycoside hydrolase family protein 48 [Leptinotarsa decemlineata]	-	-	-	-	-	-	-
Unigene0025255	23	12	18	6946	7254	1454	1.22	0.76	1.24	444.41	481.96	84.34	1.07333	336.903	8.29409	1.92054e-50	2.44794e-47	LCP17	PREDICTED: endocuticle structural glycoprotein ABD-4-like [Dendroctonus ponderosae]	-	-	-	-	-	-	-
Unigene0028735	6032	3679	13628	48	45	79	255.59	186.87	752.07	2.46	2.39	3.67	398.177	2.84	-7.13137	4.75932e-49	5.747e-46	PGN1	endo-polygalacturonase, partial [Rhynchophorus ferrugineus]	Metabolism;Metabolism	Global and overview maps;Carbohydrate metabolism	ko01100//Metabolic pathways;ko00040//Pentose and glucuronate interconversions	K01213;K01213	-	-	-
Unigene0025147	32	25	43	1008	1052	976	0.37	0.35	0.65	14.13	15.31	12.4	0.456667	13.9467	4.93264	1.31173e-48	1.50475e-45	Ets21C	PREDICTED: DNA-binding protein D-ETS-6-like isoform X1 [Anoplophora glabripennis]	-	-	-	-	-	-	-
Unigene0029437	1132	960	756	9260	5004	7344	7.42	7.55	6.46	73.45	41.22	52.81	7.14333	55.8267	2.96629	5.45299e-45	5.95752e-42	l(2)03659	PREDICTED: probable multidrug resistance-associated protein lethal(2)03659 [Dendroctonus ponderosae]	Environmental Information Processing	Membrane transport	ko02010//ABC transporters	K05673	-	-	-
Unigene0018514	579	296	363	10901	22198	19729	11.69	7.16	9.54	266.09	562.68	436.63	9.46333	421.8	5.47807	1.45383e-44	1.51614e-41	--	PREDICTED: salivary glue protein Sgs-3-like [Anoplophora glabripennis]	-	-	-	-	-	-	-
Unigene0010235	26	27	27	988	514	1137	0.76	0.95	1.03	35.05	18.94	36.57	0.913333	30.1867	5.04663	6.07707e-44	6.06201e-41	--	AGAP008442-PA [Anopheles gambiae str. PEST] [Anopheles gambiae]	-	-	-	-	-	-	-
Unigene0026057	3400	3488	3866	339	136	125	60.2	74.03	89.15	7.26	3.02	2.43	74.46	4.23667	-4.13546	1.28367e-43	1.22713e-40	GBA3	PREDICTED: myrosinase 1-like [Dendroctonus ponderosae]	-	-	-	-	-	-	-
Unigene0026001	6	4	4	2018	1547	526	0.12	0.1	0.11	49.34	39.28	11.66	0.11	33.4267	8.24735	4.65723e-43	4.27404e-40	--	PREDICTED: uncharacterized protein LOC109536204 [Dendroctonus ponderosae]	-	-	-	-	-	-	-
Unigene0028159	31403	30658	39909	2216	1698	3097	362.57	424.31	600.11	30.94	24.62	39.21	462.33	31.59	-3.87138	2.69339e-42	2.37671e-39	cbhB	glycoside hydrolase family 48, partial [Rhynchophorus ferrugineus]	-	-	-	-	-	-	-
Unigene0022821	125	75	92	2497	2968	6034	1.72	1.24	1.65	41.6	51.35	91.14	1.53667	61.3633	5.3195	5.64472e-40	4.79655e-37	Gld	PREDICTED: glucose dehydrogenase [FAD, quinone]-like [Dendroctonus ponderosae]	Metabolism;Metabolism	Global and overview maps;Carbohydrate metabolism	ko01100//Metabolic pathways;ko00030//Pentose phosphate pathway	K00115;K00115	-	-	-
Unigene0022435	1435	808	1261	33	7	4	42.34	28.58	48.46	1.18	0.26	0.13	39.7933	0.523333	-6.24865	3.08896e-39	2.53107e-36	--	defensin-like protein, partial [Rhynchophorus ferrugineus]	-	-	-	-	-	-	-
Unigene0024717	64194	58425	64898	8015	6296	9982	798.54	871.2	1051.41	120.59	98.37	136.16	907.05	118.373	-2.93784	4.305e-39	3.40585e-36	LCTL	PREDICTED: myrosinase 1-like [Dendroctonus ponderosae]	-	-	-	-	-	-	-
Unigene0004398	157	52	46	7610	2555	3506	7.99	3.17	3.05	468.47	163.33	195.68	4.73667	275.827	5.86375	5.76265e-39	4.40709e-36	LCP22	PREDICTED: endocuticle structural glycoprotein SgAbd-2-like [Aethina tumida]	-	-	-	-	-	-	-
Unigene0027226	932	956	856	149	117	156	25.47	31.32	30.47	4.92	4.02	4.67	29.0867	4.53667	-2.68065	1.86757e-38	1.38218e-35	Ethe1	PREDICTED: persulfide dioxygenase ETHE1, mitochondrial-like [Dendroctonus ponderosae]	Metabolism	Energy metabolism	ko00920//Sulfur metabolism	K17725	-	-	-
Unigene0018478	6409	6010	5999	1079	921	1219	182.35	204.98	222.3	37.13	32.91	38.03	203.21	36.0233	-2.49597	2.87582e-38	2.06187e-35	TRYP6	granzyme G-like protein, partial [Rhynchophorus ferrugineus]	Environmental Information Processing	Signaling molecules and interaction	ko04080//Neuroactive ligand-receptor interaction	K01312	-	-	-
Unigene0008347	806	831	621	5709	3339	4432	14.11	17.43	14.15	120.84	73.39	85.05	15.23	93.0933	2.61176	3.6703e-38	2.55175e-35	VCP	PREDICTED: venom serine carboxypeptidase-like [Anoplophora glabripennis]	-	-	-	-	-	-	-
Unigene0022703	7016	4540	4358	553	229	177	185.57	143.95	150.12	17.69	7.61	5.13	159.88	10.1433	-3.97839	8.22916e-38	5.55299e-35	--	chitin binding peritrophin-a domain, partial [Rhynchophorus ferrugineus]	-	-	-	-	-	-	-
Unigene0028536	1342	603	763	20451	9364	18309	34.57	18.62	25.59	637.09	302.92	517.12	26.26	485.71	4.20916	9.86675e-38	6.46779e-35	--	-	-	-	-	-	-	-	-
Unigene0022704	1526	1569	1591	55	94	41	103.15	127.13	140.06	4.5	7.98	3.04	123.447	5.17333	-4.57665	1.10008e-37	7.01088e-35	--	chitin binding peritrophin-a domain, partial [Rhynchophorus ferrugineus]	-	-	-	-	-	-	-
Unigene0007373	706	313	125	22131	19049	13480	28.63	15.22	6.6	1085.58	970.32	599.5	16.8167	885.133	5.71793	3.25333e-35	2.01733e-32	CP12	PREDICTED: flexible cuticle protein 12-like [Aethina tumida]	-	-	-	-	-	-	-
Unigene0014118	18170	12707	18354	2674	2213	2730	310.33	260.15	408.26	55.24	47.47	51.13	326.247	51.28	-2.66949	4.19645e-33	2.53366e-30	BRAFLDRAFT_56888	PREDICTED: LOW QUALITY PROTEIN: alpha-L-fucosidase [Aethina tumida]	Cellular Processes;Metabolism	Transport and catabolism;Glycan biosynthesis and metabolism	ko04142//Lysosome;ko00511//Other glycan degradation	K01206;K01206	-	-	-
Unigene0004647	19381	12704	15695	3846	2707	3539	195.42	153.55	206.11	46.9	34.28	39.13	185.027	40.1033	-2.20594	1.0543e-32	6.20223e-30	SMPD1	PREDICTED: sphingomyelin phosphodiesterase-like [Dendroctonus ponderosae]	Metabolism;Cellular Processes;Metabolism	Global and overview maps;Transport and catabolism;Lipid metabolism	ko01100//Metabolic pathways;ko04142//Lysosome;ko00600//Sphingolipid metabolism	K12350;K12350;K12350	-	-	-
Unigene0029242	28	31	13	890	374	476	0.49	0.66	0.3	18.99	8.29	9.21	0.483333	12.1633	4.65338	1.7335e-32	9.94292e-30	--	PREDICTED: contactin-3-like [Nicrophorus vespilloides]	-	-	-	-	-	-	-
Unigene0028679	20680	13343	23680	1012	977	1744	296.02	228.95	441.45	17.52	17.56	27.37	322.14	20.8167	-3.95188	3.45513e-32	1.93344e-29	Ces2a	PREDICTED: esterase E4-like [Dendroctonus ponderosae]	-	-	-	-	-	-	-
Unigene0026196	69185	48291	73392	2599	2097	5302	2332.08	1951.26	3221.97	105.96	88.78	195.98	2501.77	130.24	-4.2637	6.41606e-32	3.50485e-29	--	endo-beta-1,4-glucanase [Rhynchophorus ferrugineus]	-	-	-	-	-	-	-
Unigene0022506	121130	58454	132131	4963	2291	6561	1995.45	1154.31	2834.88	98.89	47.4	118.52	1994.88	88.27	-4.49823	1.32697e-31	7.01409e-29	Lipf	PREDICTED: lipase 3-like [Dendroctonus ponderosae]	Cellular Processes;Metabolism	Transport and catabolism;Lipid metabolism	ko04142//Lysosome;ko00100//Steroid biosynthesis	K01052;K01052	-	-	-
Unigene0022356	1988	1371	850	16195	21386	25489	62.25	51.46	34.66	613.33	841.05	875.19	49.4567	776.523	3.97279	1.34516e-31	7.01409e-29	se	glutathione S transferase, partial [Rhynchophorus ferrugineus]	-	-	-	-	-	-	-
Unigene0002409	5733	4240	4888	674	715	861	49.79	44.14	55.29	7.08	7.8	8.2	49.74	7.69333	-2.69273	1.89467e-31	9.65988e-29	CDase	PREDICTED: neutral ceramidase [Dendroctonus ponderosae]	Metabolism;Metabolism	Global and overview maps;Lipid metabolism	ko01100//Metabolic pathways;ko00600//Sphingolipid metabolism	K12349;K12349	-	-	-
Unigene0022006	1428	946	507	39	5	25	17.7	14.06	8.19	0.58	0.08	0.34	13.3167	0.333333	-5.32012	2.65296e-31	1.32319e-28	PNLIP	mariner transposase [Chrysoperla plorabunda]	-	-	-	-	-	-	-
Unigene0003081	3719	2752	2775	15805	12256	15670	65.81	58.37	63.95	338.24	272.37	304.05	62.71	304.887	2.28151	5.32401e-31	2.59891e-28	VCP	PREDICTED: venom serine carboxypeptidase [Tribolium castaneum]	-	-	-	-	-	-	-
Unigene0008028	2157	2043	2320	466	308	462	73.78	83.77	103.35	19.28	13.23	17.33	86.9667	16.6133	-2.38812	4.05872e-30	1.93998e-27	--	-	-	-	-	-	-	-	-
Unigene0020541	19492	14377	16940	3016	2292	3661	972.72	860.04	1101	182.04	143.66	200.34	977.92	175.347	-2.47951	9.10321e-30	4.26235e-27	--	-	-	-	-	-	-	-	-
Unigene0023317	1048	413	767	25	38	37	55.21	26.08	52.63	1.59	2.51	2.14	44.64	2.08	-4.42368	2.29113e-29	1.05131e-26	--	-	-	-	-	-	-	-	-
Unigene0021299	178	260	239	3063	2715	1915	3.76	6.59	6.58	78.36	72.13	44.42	5.64333	64.97	3.52515	3.33315e-29	1.49946e-26	--	PREDICTED: venom acid phosphatase Acph-1-like [Dendroctonus ponderosae]	-	-	-	-	-	-	-
Unigene0000371	403	246	441	1	3	2	3.35	2.45	4.77	0.01	0.03	0.02	3.52333	0.02	-7.4608	1.75275e-28	7.73336e-26	--	daphnid bacterial-ribosomal-RNA-like, possible HGT [Daphnia magna]	-	-	-	-	-	-	-
Unigene0014520	16	15	2	756	324	377	0.4	0.45	0.07	23.09	10.27	10.44	0.306667	14.6	5.57315	2.4586e-28	1.06429e-25	Pnlip	PREDICTED: pancreatic triacylglycerol lipase-like [Dendroctonus ponderosae]	-	-	-	-	-	-	-
Unigene0010289	11120	7488	10146	1722	1131	1909	143.5	115.83	170.52	26.88	18.33	27.01	143.283	24.0733	-2.57336	2.6026e-28	1.10577e-25	GLB1L2	PREDICTED: beta-galactosidase-1-like protein 2 [Dendroctonus ponderosae]	-	-	-	-	-	-	-
Unigene0001431	170	108	101	938	832	875	1.39	1.06	1.07	9.26	8.53	7.83	1.17333	8.54	2.86362	2.82448e-28	1.17822e-25	Hmcn1	PREDICTED: hemicentin-2 [Tribolium castaneum]	-	-	-	-	-	-	-
Unigene0029558	2482	1337	1114	18233	15371	29317	50.73	32.76	29.66	450.76	394.62	657.12	37.7167	500.833	3.73106	6.63366e-27	2.71779e-24	Cp1	cysteine proteinase [Hypera postica]	Cellular Processes;Cellular Processes;Cellular Processes	Transport and catabolism;Transport and catabolism;Transport and catabolism	ko04142//Lysosome;ko04145//Phagosome;ko04140//Autophagy - animal	K01365;K01365;K01365	-	-	-
Unigene0024528	24	21	6	521	261	463	0.68	0.72	0.22	17.97	9.35	14.48	0.54	13.9333	4.68944	9.58476e-27	3.85795e-24	Prss2	PREDICTED: trypsin-like [Dendroctonus ponderosae]	-	-	-	-	-	GO:0016787//hydrolase activity	-
Unigene0006292	29583	16567	21595	148	14	35	2159.61	1449.76	2053.18	13.07	1.28	2.8	1887.52	5.71667	-8.3671	1.09408e-26	4.32784e-24	--	REPAT30-like protein, partial [Rhynchophorus ferrugineus]	-	-	-	-	-	-	-
Unigene0021724	3162	2946	3434	857	621	810	45.19	50.46	63.91	14.81	11.15	12.69	53.1867	12.8833	-2.04556	5.02549e-26	1.95423e-23	LCT	PREDICTED: myrosinase 1-like [Dendroctonus ponderosae]	-	-	-	-	-	-	-
Unigene0023940	2983	2453	1963	13720	14977	17841	52.78	52.03	45.24	293.62	332.85	346.17	50.0167	324.213	2.69646	1.06757e-25	4.08219e-23	dhdh	PREDICTED: trans-1,2-dihydrobenzene-1,2-diol dehydrogenase-like [Anoplophora glabripennis]	Metabolism;Metabolism	Carbohydrate metabolism;Xenobiotics biodegradation and metabolism	ko00040//Pentose and glucuronate interconversions;ko00980//Metabolism of xenobiotics by cytochrome P450	K00078;K00078	-	-	-
Unigene0026790	1080	755	699	5500	3805	3378	22.67	19	19.11	139.66	100.33	77.77	20.26	105.92	2.38627	1.14679e-25	4.31325e-23	--	PREDICTED: vascular endothelial growth factor A-A [Tribolium castaneum]	-	-	-	-	-	-	-
Unigene0027034	28614	29150	31330	4489	4770	6003	1348.9	1647.25	1923.55	255.95	282.43	310.32	1639.9	282.9	-2.53524	1.35387e-25	5.00999e-23	--	PREDICTED: uncharacterized protein LOC109535808 [Dendroctonus ponderosae]	-	-	-	-	-	-	-
Unigene0006158	37	10	10	517	702	1208	1.78	0.58	0.63	30.09	42.43	63.74	0.996667	45.42	5.51007	3.02346e-25	1.10107e-22	--	Liver stage antigen 3 precursor [Plasmodium knowlesi strain H] [Plasmodium knowlesi]	-	-	-	-	-	-	-
Unigene0024176	368	91	95	4870	3561	7699	12.01	3.56	4.04	192.21	145.95	275.49	6.53667	204.55	4.96775	4.07111e-24	1.45943e-21	--	juvenile hormone binding protein, partial [Rhynchophorus ferrugineus]	Genetic Information Processing	Translation	ko03010//Ribosome	K02946	-	-	-
Unigene0020383	3047	2849	2058	14861	12115	9916	34.06	38.17	29.96	200.9	170.07	121.53	34.0633	164.167	2.26887	1.00052e-23	3.53154e-21	--	PREDICTED: transforming growth factor-beta-induced protein ig-h3 [Dendroctonus ponderosae]	-	-	-	-	-	-	-
Unigene0018708	298	167	183	1499	1190	1136	14.76	9.91	11.8	89.77	74.01	61.68	12.1567	75.1533	2.62809	1.05948e-23	3.68299e-21	--	-	-	-	-	-	-	-	-
Unigene0021746	4064	3234	3822	88	117	320	188.8	180.09	231.24	4.94	6.83	16.3	200.043	9.35667	-4.41817	1.50497e-23	5.15352e-21	pgaA	endo-polygalacturonase [Sphenophorus levis]	Metabolism;Metabolism	Global and overview maps;Carbohydrate metabolism	ko01100//Metabolic pathways;ko00040//Pentose and glucuronate interconversions	K01213;K01213	-	-	-
Unigene0021816	435	438	386	3856	2893	1897	4.51	5.45	5.22	48.4	37.71	21.59	5.06	35.9	2.82677	3.72951e-23	1.25832e-20	Mmp2	PREDICTED: matrix metalloproteinase-2-like [Dendroctonus ponderosae]	-	-	-	-	-	-	-
Unigene0029338	207	163	191	3	1	2	2.91	2.75	3.5	0.05	0.02	0.03	3.05333	0.0333333	-6.51728	4.19417e-23	1.39459e-20	--	-	-	-	-	-	-	-	-
Unigene0032513	919	639	479	5539	4244	3127	35.79	29.83	24.3	260.93	207.61	133.56	29.9733	200.7	2.74329	9.56993e-23	3.13661e-20	Lyz2	C-type lysozyme [Rhynchophorus ferrugineus]	-	-	-	-	-	-	-
Unigene0031753	1174	1290	805	9064	21066	20589	25.7	33.86	22.95	240.02	579.29	494.31	27.5033	437.873	3.99284	1.67367e-22	5.40831e-20	Saci_1674	PREDICTED: regucalcin-like [Dendroctonus ponderosae]	-	-	-	-	-	-	-
Unigene0019295	0	0	2	1753	758	600	0	0	0.15	123.97	55.66	38.47	0.05	72.7	10.5058	1.34693e-21	4.29203e-19	--	PREDICTED: cuticle protein 6-like [Aethina tumida]	-	-	-	-	-	-	-
Unigene0006742	82	90	110	3597	973	7834	2.11	2.78	3.69	112.17	31.51	221.49	2.86	121.723	5.41145	2.63029e-21	8.26668e-19	Os04g0650000	midgut cysteine peptidase, partial [Sphenophorus levis]	Cellular Processes;Cellular Processes;Cellular Processes	Transport and catabolism;Transport and catabolism;Transport and catabolism	ko04142//Lysosome;ko04145//Phagosome;ko04140//Autophagy - animal	K01365;K01365;K01365	-	-	-
Unigene0023449	452	244	246	3659	2147	1639	6.96	4.5	4.93	68.16	41.53	27.68	5.46333	45.79	3.06718	4.7015e-21	1.45766e-18	--	PREDICTED: monocarboxylate transporter 7-like [Dendroctonus ponderosae]	-	-	-	-	-	-	-
Unigene0025441	64	76	52	4296	1027	731	1.48	2.1	1.56	119.82	29.75	18.48	1.71333	56.0167	5.03098	8.18302e-21	2.50324e-18	--	phospholipase A2B precursor [Tribolium castaneum]	-	-	-	-	-	-	-
Unigene0025919	220	203	183	1260	960	772	4.82	5.33	5.22	33.39	26.42	18.55	5.12333	26.12	2.35	8.93595e-21	2.6976e-18	psh	PREDICTED: serine protease persephone-like [Dendroctonus ponderosae]	Organismal Systems	Immune system	ko04624//Toll and Imd signaling pathway	K20671	-	-	-
Unigene0025863	484	367	590	3474	4104	4017	10.62	9.66	16.87	92.23	113.15	96.69	12.3833	100.69	3.02345	1.04181e-20	3.10418e-18	Akr1b1	PREDICTED: 1,5-anhydro-D-fructose reductase-like [Dendroctonus ponderosae]	Metabolism;Metabolism;Metabolism;Metabolism;Metabolism;Metabolism	Global and overview maps;Lipid metabolism;Carbohydrate metabolism;Carbohydrate metabolism;Carbohydrate metabolism;Metabolism of cofactors and vitamins	ko01100//Metabolic pathways;ko00561//Glycerolipid metabolism;ko00040//Pentose and glucuronate interconversions;ko00051//Fructose and mannose metabolism;ko00052//Galactose metabolism;ko00790//Folate biosynthesis	K00011;K00011;K00011;K00011;K00011;K00011	-	-	-
Unigene0006923	567	407	220	3115	4644	5553	14.97	12.88	7.56	99.45	153.96	160.73	11.8033	138.047	3.54789	1.5378e-20	4.52329e-18	Pu	PREDICTED: GTP cyclohydrolase 1-like [Dendroctonus ponderosae]	Metabolism;Metabolism	Global and overview maps;Metabolism of cofactors and vitamins	ko01100//Metabolic pathways;ko00790//Folate biosynthesis	K01495;K01495	GO:0044424//intracellular part	GO:0017111//nucleoside-triphosphatase activity;GO:0032550//purine ribonucleoside binding	GO:0009396//folic acid-containing compound biosynthetic process
Unigene0029949	2169	1124	2634	265	150	260	32.83	20.39	51.93	4.85	2.85	4.32	35.05	4.00667	-3.12894	1.57082e-20	4.56193e-18	LCT	PREDICTED: myrosinase 1-like [Dendroctonus ponderosae]	-	-	-	-	-	-	-
Unigene0010351	1169	742	882	318	198	238	23.52	17.89	23.11	7.74	5	5.25	21.5067	5.99667	-1.84255	1.92881e-20	5.53159e-18	--	PREDICTED: C-type lectin 37Da-like [Dendroctonus ponderosae]	-	-	-	-	-	-	-
Unigene0018392	1688	530	868	117	91	114	62.69	23.59	41.98	5.26	4.24	4.64	42.7533	4.71333	-3.18122	6.77165e-20	1.91805e-17	--	PREDICTED: endocuticle structural glycoprotein SgAbd-3-like [Dendroctonus ponderosae]	-	-	-	-	-	-	-
Unigene0003919	3689	3055	2147	13670	8993	12731	106.75	105.97	80.91	478.42	326.83	403.96	97.8767	403.07	2.04199	8.92654e-20	2.49758e-17	--	-	-	-	-	-	-	-	-
Unigene0024510	1481	792	1691	40	80	14	23.03	14.76	34.25	0.75	1.56	0.24	24.0133	0.85	-4.82023	1.03201e-19	2.8527e-17	Lipk	PREDICTED: lipase member K-like [Anoplophora glabripennis]	Cellular Processes;Metabolism	Transport and catabolism;Lipid metabolism	ko04142//Lysosome;ko00100//Steroid biosynthesis	K01052;K01052	-	-	-
Unigene0028737	33065	5135	5009	55	29	71	798.52	148.65	157.55	1.61	0.88	1.88	368.24	1.45667	-7.98183	2.39693e-19	6.54676e-17	PGG1	endo-polygalacturonase [Sphenophorus levis]	Metabolism;Metabolism	Global and overview maps;Carbohydrate metabolism	ko01100//Metabolic pathways;ko00040//Pentose and glucuronate interconversions	K01213;K01213	-	-	-
Unigene0028496	236	96	216	7	1	2	5.83	2.84	6.95	0.21	0.03	0.05	5.20667	0.0966667	-5.7512	3.76776e-19	1.01698e-16	--	-	-	-	-	-	-	-	-
Unigene0012928	142	120	83	624	608	670	3.09	3.13	2.35	16.4	16.59	15.96	2.85667	16.3167	2.51394	4.88055e-19	1.30203e-16	tmem53-b	PREDICTED: transmembrane protein 53 [Dendroctonus ponderosae]	-	-	-	-	-	-	-
Unigene0009870	533	912	761	77	97	103	19.24	39.45	35.77	3.36	4.4	4.08	31.4867	3.94667	-2.99603	6.5129e-19	1.71753e-16	--	PREDICTED: histidine-rich glycoprotein-like [Agrilus planipennis]	-	-	-	-	-	-	-
Unigene0021667	19019	14499	17181	2761	2783	4387	319.49	291.96	375.89	56.1	58.72	80.81	329.113	65.21	-2.33542	8.73942e-19	2.2785e-16	LCT	PREDICTED: myrosinase 1-like [Dendroctonus ponderosae]	-	-	-	-	-	-	-
Unigene0023019	202	277	264	42	25	35	10.82	17.79	18.42	2.72	1.68	2.06	15.6767	2.15333	-2.86398	1.14659e-18	2.95576e-16	LCP22	PREDICTED: larval cuticle protein 16/17-like [Dendroctonus ponderosae]	-	-	-	-	-	-	-
Unigene0028663	9488	7309	6343	27412	21059	27091	235.36	217.34	204.93	822.44	656.12	736.93	219.21	738.497	1.75228	1.69233e-18	4.31413e-16	--	PREDICTED: peritrophin-1-like isoform X1 [Dendroctonus ponderosae]	-	-	-	-	-	GO:0097367//carbohydrate derivative binding	GO:0006022//aminoglycan metabolic process
Unigene0008068	2373	904	1219	248	76	171	82.05	37.47	54.89	10.37	3.3	6.48	58.1367	6.71667	-3.11363	3.02372e-18	7.62344e-16	--	PREDICTED: uncharacterized protein LOC109535837 [Dendroctonus ponderosae]	-	-	-	-	-	-	-
Unigene0004163	1157	624	726	257	134	182	12.76	8.25	10.43	3.43	1.86	2.2	10.48	2.49667	-2.06956	5.69117e-18	1.41927e-15	--	PREDICTED: uncharacterized protein LOC662511 isoform X1 [Tribolium castaneum]	-	-	-	-	-	-	-
Unigene0008745	2717	1273	1769	135	268	143	118.26	66.42	100.28	7.11	14.65	6.83	94.9867	9.53	-3.31718	6.56689e-18	1.62005e-15	--	-	-	-	-	-	-	-	-
Unigene0007113	296	285	96	2775	1390	2283	4.94	5.7	2.09	56.01	29.14	41.78	4.24333	42.31	3.31773	1.04806e-17	2.55804e-15	VCP	PREDICTED: LOW QUALITY PROTEIN: venom serine carboxypeptidase-like [Aethina tumida]	-	-	-	-	-	-	-
Unigene0021880	702	777	514	3363	2937	4752	4.33	5.74	4.13	25.07	22.74	32.12	4.73333	26.6433	2.49285	1.14094e-17	2.75542e-15	l(2)03659	PREDICTED: probable multidrug resistance-associated protein lethal(2)03659 [Dendroctonus ponderosae]	Environmental Information Processing	Membrane transport	ko02010//ABC transporters	K05673	-	-	-
Unigene0027531	3118	1860	1710	13927	8679	17414	135.26	96.72	96.61	730.71	472.87	828.36	109.53	677.313	2.6285	1.30795e-17	3.12586e-15	--	-	-	-	-	-	-	-	-
Unigene0000014	143	143	173	3	0	1	2	2.4	3.15	0.05	0	0.02	2.51667	0.0233333	-6.75298	1.56177e-17	3.69398e-15	--	daphnid bacterial-ribosomal-RNA-like, possible HGT [Daphnia magna]	-	-	-	-	-	-	-
Unigene0022347	249	160	283	20	23	26	1.39	1.07	2.06	0.14	0.16	0.16	1.50667	0.153333	-3.29662	1.97252e-17	4.61791e-15	KCNT1	PREDICTED: potassium channel subfamily T member 2 isoform X7 [Tribolium castaneum]	-	-	-	-	-	-	-
Unigene0021946	232	125	250	10	17	10	5.12	3.31	7.19	0.27	0.47	0.24	5.20667	0.326667	-3.99447	2.26181e-17	5.24169e-15	--	mariner transposase [Chrysoperla plorabunda]	Metabolism	Amino acid metabolism	ko00310//Lysine degradation	K11433	-	-	-
Unigene0025943	8478	5045	6286	1335	1526	1657	158.81	113.28	153.36	30.25	35.9	34.04	141.817	33.3967	-2.08625	2.60367e-17	5.9736e-15	FAH	PREDICTED: fumarylacetoacetase [Dendroctonus ponderosae]	Metabolism;Metabolism	Global and overview maps;Amino acid metabolism	ko01100//Metabolic pathways;ko00350//Tyrosine metabolism	K01555;K01555	-	-	-
Unigene0004316	33998	17968	14558	3886	2735	5085	276.38	175.1	154.13	38.21	27.93	45.33	201.87	37.1567	-2.44173	2.87979e-17	6.5417e-15	MAN2B1	PREDICTED: lysosomal alpha-mannosidase-like [Dendroctonus ponderosae]	Cellular Processes;Metabolism	Transport and catabolism;Glycan biosynthesis and metabolism	ko04142//Lysosome;ko00511//Other glycan degradation	K12311;K12311	-	-	-
Unigene0010280	172	120	83	3	0	4	6.19	5.18	3.89	0.13	0	0.16	5.08667	0.0966667	-5.71756	3.31402e-17	7.45426e-15	--	PREDICTED: uncharacterized protein LOC109532720 [Dendroctonus ponderosae]	-	-	-	-	-	-	-
Unigene0007126	564	370	273	1973	1531	1774	8.47	6.66	5.34	35.82	28.87	29.2	6.82333	31.2967	2.19746	4.79399e-17	1.06785e-14	Slc17a1	PREDICTED: putative inorganic phosphate cotransporter isoform X1 [Dendroctonus ponderosae]	-	-	-	-	-	-	-
Unigene0010114	76324	46568	46342	441240	301234	198799	224.02	163.85	177.15	1566.41	1110.5	639.86	188.34	1105.59	2.55341	9.81381e-17	2.16498e-14	--	PREDICTED: interaptin-like [Nicrophorus vespilloides]	-	-	-	-	-	-	-
Unigene0023347	1614	898	674	6732	4218	5455	29.54	19.7	16.07	149.02	96.96	109.48	21.77	118.487	2.44431	1.09892e-16	2.38891e-14	VCP	PREDICTED: venom serine carboxypeptidase-like [Dendroctonus ponderosae]	-	-	-	-	-	GO:0016787//hydrolase activity	-
Unigene0022688	3765	2664	2925	1285	855	1231	99.58	84.46	100.76	41.11	28.4	35.7	94.9333	35.07	-1.43668	1.10371e-16	2.38891e-14	CAV2	PREDICTED: LOW QUALITY PROTEIN: caveolin-3-like [Aethina tumida]	Cellular Processes	Transport and catabolism	ko04144//Endocytosis	K12959	-	-	-
Unigene0032134	329	288	208	1120	811	1008	2.38	2.5	1.96	9.8	7.37	8	2.28	8.39	1.87964	1.32595e-16	2.84312e-14	rst	PREDICTED: irregular chiasm C-roughest protein-like [Dendroctonus ponderosae]	-	-	-	-	-	-	-
Unigene0012873	80	42	18	852	606	392	0.94	0.59	0.28	12.1	8.94	5.05	0.603333	8.69667	3.84944	1.43543e-16	3.04935e-14	--	PREDICTED: metabotropic glutamate receptor 3 isoform X2 [Agrilus planipennis]	-	-	-	-	-	-	-
Unigene0010234	444	563	583	2778	2238	3000	3.83	5.83	6.56	29.01	24.27	28.41	5.40667	27.23	2.33239	1.84071e-16	3.87444e-14	PPAF2	PREDICTED: mannan-binding lectin serine protease 1, partial [Agrilus planipennis]	-	-	-	-	-	-	-
Unigene0024385	578	429	212	3056	1867	3204	23.52	20.92	11.23	150.38	95.4	142.95	18.5567	129.577	2.8038	1.99665e-16	4.16446e-14	--	PREDICTED: uncharacterized protein LOC109599401 [Aethina tumida]	-	-	-	-	-	-	-
Unigene0030097	5432	4259	5172	1517	1542	1229	81.07	76.19	100.53	27.38	28.9	20.11	85.93	25.4633	-1.75474	2.48466e-16	5.13563e-14	SmydA-8	PREDICTED: protein msta-like [Dendroctonus ponderosae]	-	-	-	-	-	-	-
Unigene0012905	4918	4217	2680	1555	689	983	48.57	49.93	34.47	18.58	8.55	10.65	44.3233	12.5933	-1.81541	3.55027e-16	7.27267e-14	CDase	PREDICTED: neutral ceramidase [Dendroctonus ponderosae]	Metabolism;Metabolism	Global and overview maps;Lipid metabolism	ko01100//Metabolic pathways;ko00600//Sphingolipid metabolism	K12349;K12349	-	-	-
Unigene0023279	713	402	365	10410	4481	2407	8.4	5.68	5.6	148.39	66.33	31.11	6.56	81.9433	3.64286	3.64898e-16	7.40871e-14	--	PREDICTED: apolipoprotein D-like [Dendroctonus ponderosae]	-	-	-	-	-	-	-
Unigene0018388	71266	26298	31973	6145	6783	7425	3641.78	1610.91	2127.92	379.8	435.35	416.07	2460.2	410.407	-2.58365	4.21942e-16	8.49176e-14	Lcp65Ag2	PREDICTED: endocuticle structural glycoprotein SgAbd-4-like [Dendroctonus ponderosae]	-	-	-	-	-	-	-
Unigene0024975	67	96	14	826	1405	1555	1.73	2.97	0.47	25.76	45.5	43.96	1.72333	38.4067	4.47808	4.8039e-16	9.58399e-14	Grhpr	PREDICTED: glyoxylate reductase/hydroxypyruvate reductase-like isoform X1 [Dendroctonus ponderosae]	Metabolism;Metabolism;Metabolism;Metabolism	Global and overview maps;Carbohydrate metabolism;Carbohydrate metabolism;Amino acid metabolism	ko01100//Metabolic pathways;ko00620//Pyruvate metabolism;ko00630//Glyoxylate and dicarboxylate metabolism;ko00260//Glycine, serine and threonine metabolism	K00049;K00049;K00049;K00049	-	-	-
Unigene0022711	702	559	680	228	185	170	63.38	60.5	79.96	24.9	20.98	16.83	67.9467	20.9033	-1.70067	5.29341e-16	1.04695e-13	--	-	-	-	-	-	-	-	-
Unigene0026543	51046	41707	38849	13921	11113	17490	3534.57	3461.8	3503.45	1165.85	966.47	1328.01	3499.94	1153.44	-1.60138	9.28722e-16	1.82117e-13	--	PREDICTED: peritrophin-1-like [Dendroctonus ponderosae]	Metabolism;Metabolism	Global and overview maps;Carbohydrate metabolism	ko01100//Metabolic pathways;ko00520//Amino sugar and nucleotide sugar metabolism	K01183;K01183	-	-	-
Unigene0001734	1706	1793	1151	6752	5420	4763	26.45	33.32	23.24	126.61	105.54	80.98	27.67	104.377	1.9154	1.08036e-15	2.10058e-13	inx1	PREDICTED: innexin inx1 [Dendroctonus ponderosae]	-	-	-	-	-	-	-
Unigene0002778	166	187	39	2776	2793	1136	2.31	3.12	0.71	46.7	48.79	17.33	2.04667	37.6067	4.19964	1.13472e-15	2.18773e-13	CSAD	PREDICTED: cysteine sulfinic acid decarboxylase [Dendroctonus ponderosae]	Metabolism;Metabolism;Metabolism;Metabolism;Metabolism	Global and overview maps;Amino acid metabolism;Metabolism of other amino acids;Carbohydrate metabolism;Metabolism of other amino acids	ko01100//Metabolic pathways;ko00250//Alanine, aspartate and glutamate metabolism;ko00410//beta-Alanine metabolism;ko00650//Butanoate metabolism;ko00430//Taurine and hypotaurine metabolism	K01580;K01580;K01580;K01580;K01580	-	GO:0016829//lyase activity	-
Unigene0022543	4142	3828	3048	11804	8682	11456	27.15	30.08	26.02	93.58	71.48	82.34	27.75	82.4667	1.57132	1.20262e-15	2.2993e-13	Trxr-1	PREDICTED: thioredoxin reductase 1, mitochondrial-like isoform X2 [Dendroctonus ponderosae]	Metabolism	Metabolism of other amino acids	ko00450//Selenocompound metabolism	K22182	-	-	-
Unigene0023558	745	838	680	147	197	146	12.08	16.29	14.36	2.88	4.01	2.6	14.2433	3.16333	-2.17077	2.69982e-15	5.11917e-13	LCT	PREDICTED: myrosinase 1-like [Dendroctonus ponderosae]	-	-	-	-	-	-	-
Unigene0023243	1032	863	920	5431	5893	3386	27.21	27.28	31.59	173.2	195.16	97.9	28.6933	155.42	2.43738	3.17619e-15	5.97307e-13	ca2	PREDICTED: carbonic anhydrase 2-like isoform X1 [Agrilus planipennis]	Metabolism	Energy metabolism	ko00910//Nitrogen metabolism	K01672	-	-	-
Unigene0001026	778	734	928	249	140	239	8.2	9.27	12.74	3.17	1.85	2.76	10.07	2.59333	-1.95718	4.37447e-15	8.15963e-13	PTH1R	PREDICTED: vasoactive intestinal polypeptide receptor 2-like [Dendroctonus ponderosae]	Environmental Information Processing	Signaling molecules and interaction	ko04080//Neuroactive ligand-receptor interaction	K04585	-	-	-
Unigene0019961	91	202	247	0	0	0	3.07	8.17	10.86	0	0	0	7.36667	0.001	-12.8468	4.94491e-15	9.14928e-13	--	17.8 kDa class I heat shock protein [Tritrichomonas foetus]	-	-	-	-	-	-	-
Unigene0026825	6440	9802	6442	2454	1235	2170	385.35	703.08	502.04	177.6	92.82	142.39	530.157	137.603	-1.9459	5.56232e-15	1.02093e-12	Cys	cathepsin l protease inhibitor 1, partial [Rhynchophorus ferrugineus]	-	-	-	-	-	-	-
Unigene0000274	21	6	4	193	154	200	0.56	0.19	0.14	6.19	5.13	5.81	0.296667	5.71	4.26658	6.85676e-15	1.24853e-12	--	daphnid bacterial-ribosomal-RNA-like, possible HGT, partial [Daphnia magna]	-	-	-	-	-	-	-
Unigene0020307	94	234	153	0	0	0	6.17	18.42	13.09	0	0	0	12.56	0.001	-13.6165	9.03341e-15	1.63192e-12	--	-	-	-	-	-	-	-	-
Unigene0002248	305	222	136	1484	749	1079	4.49	3.91	2.61	26.4	13.84	17.4	3.67	19.2133	2.38826	1.03918e-14	1.86265e-12	lft	PREDICTED: protein limb expression 1 homolog [Dendroctonus ponderosae]	Environmental Information Processing	Signal transduction	ko04391//Hippo signaling pathway -fly	K16673	-	-	-
Unigene0009813	2	4	6	95	157	188	0.06	0.15	0.24	3.59	6.16	6.44	0.15	5.39667	5.16903	1.05778e-14	1.8813e-12	--	PREDICTED: brachyurin-like [Agrilus planipennis]	-	-	-	-	-	-	-
Unigene0013214	32	25	20	327	169	154	0.57	0.53	0.46	7.03	3.77	3	0.52	4.6	3.14505	1.36973e-14	2.41736e-12	--	-	-	-	-	-	-	-	-
Unigene0002337	3042	2461	3074	1141	649	1052	30.53	29.61	40.18	13.85	8.18	11.58	33.44	11.2033	-1.57765	1.72892e-14	3.02745e-12	BGAL17	PREDICTED: beta-galactosidase-1-like protein 3 [Dendroctonus ponderosae]	-	-	-	-	-	-	-
Unigene0010279	1504	1454	627	7800	4733	6090	21.33	24.71	11.58	133.76	84.29	94.69	19.2067	104.247	2.44032	1.74181e-14	3.02745e-12	betaTub60D	PREDICTED: tubulin beta chain-like [Dendroctonus ponderosae]	Cellular Processes	Transport and catabolism	ko04145//Phagosome	K07375	GO:0015630//microtubule cytoskeleton;GO:0032991//macromolecular complex	GO:0005198//structural molecule activity;GO:0017111//nucleoside-triphosphatase activity;GO:0032550//purine ribonucleoside binding	GO:0043623//cellular protein complex assembly;GO:0044763//single-organism cellular process
Unigene0011402	168	218	133	984	663	641	1.15	1.79	1.19	8.16	5.71	4.82	1.37667	6.23	2.17805	1.89448e-14	3.26804e-12	REM1	GTP-binding protein RAD [Harpegnathos saltator]	-	-	-	-	-	-	-
Unigene0007108	27502	43940	18149	6987	6266	4588	369.26	707.2	317.36	113.46	105.67	67.55	464.607	95.56	-2.28153	2.172e-14	3.70704e-12	Cyp6a23	cytochrome P450 CYP6CR2 [Dendroctonus ponderosae]	-	-	-	-	-	-	-
Unigene0018842	1086	1056	812	343	289	390	25.5	29.73	24.84	9.74	8.52	10.04	26.69	9.43333	-1.50046	2.18127e-14	3.70704e-12	GRP	PREDICTED: beta-1,3-glucan-binding protein-like isoform X2 [Dendroctonus ponderosae]	-	-	-	-	-	-	-
Unigene0004445	4469	3228	3650	14112	13480	19297	91.13	78.9	96.94	348.05	345.24	431.5	88.99	374.93	2.07491	3.00473e-14	5.06894e-12	PTGR1	PREDICTED: prostaglandin reductase 1 [Tribolium castaneum]	-	-	-	-	-	-	-
Unigene0013264	5	4	1	188	67	530	0.1	0.1	0.03	4.62	1.71	11.8	0.0766667	6.04333	6.3006	3.17865e-14	5.32319e-12	--	PREDICTED: probable chitinase 3 isoform X2 [Tribolium castaneum]	-	-	-	-	-	-	-
Unigene0016005	3826	3730	1504	204	451	175	183.41	214.34	93.9	11.83	27.15	9.2	163.883	16.06	-3.35113	4.14566e-14	6.89231e-12	LCP17	PREDICTED: endocuticle structural glycoprotein ABD-4-like [Dendroctonus ponderosae]	-	-	-	-	-	-	-
Unigene0000314	4283	3215	2789	14535	8225	9051	48.19	43.36	40.87	197.79	116.23	111.67	44.14	141.897	1.68468	4.6338e-14	7.64843e-12	Cpm	PREDICTED: carboxypeptidase D [Tribolium castaneum]	-	-	-	-	-	-	-
Unigene0013059	2	0	1	222	91	152	0.05	0	0.03	6.59	2.81	4.09	0.0266667	4.49667	7.39767	4.86501e-14	7.97271e-12	ACP6	PREDICTED: venom acid phosphatase Acph-1-like [Dendroctonus ponderosae]	-	-	-	-	-	-	-
Unigene0003025	6201	4063	4178	2378	1581	2064	125.85	98.84	110.43	58.37	40.3	45.93	111.707	48.2	-1.21261	5.13205e-14	8.35067e-12	PGRP-LB	PREDICTED: peptidoglycan-recognition protein LB-like [Dendroctonus ponderosae]	Organismal Systems	Immune system	ko04624//Toll and Imd signaling pathway	K01446	-	-	-
Unigene0012031	0	4	0	470	85	153	0	0.25	0	29.4	5.52	8.68	0.0833333	14.5333	7.44626	5.19822e-14	8.39878e-12	LCP22	PREDICTED: endocuticle structural glycoprotein SgAbd-4-like [Anoplophora glabripennis]	-	-	-	-	-	-	-
Unigene0022682	2426	2062	3004	793	471	787	55.44	56.49	89.41	21.92	13.52	19.72	67.1133	18.3867	-1.86794	5.50657e-14	8.83476e-12	B3galnt1	PREDICTED: beta-1,3-galactosyltransferase 5-like [Anoplophora glabripennis]	Metabolism;Metabolism	Global and overview maps;Glycan biosynthesis and metabolism	ko01100//Metabolic pathways;ko00601//Glycosphingolipid biosynthesis - lacto and neolacto series	K03766;K03766	-	-	-
Unigene0028736	2789	1742	6147	22	15	76	137.3	102.8	394.13	1.31	0.93	4.1	211.41	2.11333	-6.64438	5.55667e-14	8.85323e-12	pgaA	endopolygalacturonase [Sitophilus oryzae]	Metabolism;Metabolism	Global and overview maps;Carbohydrate metabolism	ko01100//Metabolic pathways;ko00040//Pentose and glucuronate interconversions	K01213;K01213	-	-	-
Unigene0001342	6697	3204	3722	927	1006	1213	146.5	84.02	106.04	24.53	27.64	29.1	112.187	27.09	-2.05007	8.99909e-14	1.4239e-11	--	-	-	-	-	-	-	-	-
Unigene0001250	9775	6520	5104	26115	22965	24138	130.83	104.61	88.97	422.75	386.05	354.27	108.137	387.69	1.84205	9.89357e-14	1.55471e-11	--	cuticular protein analogous to peritrophins 3-C5 isoform 1 precursor [Tribolium castaneum]	-	-	-	-	-	GO:0097367//carbohydrate derivative binding	GO:0006022//aminoglycan metabolic process
Unigene0024268	175	65	141	0	0	0	2.14	0.95	2.25	0	0	0	1.78	0.001	-10.7977	1.02628e-13	1.60176e-11	HSP90	hsp90, related [Neospora caninum Liverpool]	Genetic Information Processing	Folding, sorting and degradation	ko04141//Protein processing in endoplasmic reticulum	K04079	-	GO:0005515//protein binding	GO:0044267//cellular protein metabolic process;GO:0050896//response to stimulus
Unigene0030117	25496	22743	17332	88068	66286	122043	140.4	150.12	124.3	586.54	458.45	736.94	138.273	593.977	2.10288	1.05461e-13	1.63486e-11	--	PREDICTED: fibroin heavy chain-like isoform X3 [Dendroctonus ponderosae]	-	-	-	-	-	-	-
Unigene0009073	189	145	170	13	8	28	2.41	2.22	2.82	0.2	0.13	0.39	2.48333	0.24	-3.37117	1.1279e-13	1.73673e-11	--	endonuclease/exonuclease/phosphatase family protein [Ancylostoma duodenale]	-	-	-	-	-	-	-
Unigene0028827	4829	4007	4302	2092	1152	1873	77.21	76.8	89.59	40.46	23.13	32.84	81.2	32.1433	-1.33696	1.14889e-13	1.75727e-11	Scpep1	PREDICTED: retinoid-inducible serine carboxypeptidase-like [Athalia rosae]	-	-	-	-	-	-	-
Unigene0028484	3411	3106	3582	778	999	594	100.41	109.6	137.32	27.7	36.93	19.17	115.777	27.9333	-2.05128	1.42479e-13	2.16483e-11	CDO1	PREDICTED: cysteine dioxygenase type 1 [Aethina tumida]	Metabolism;Metabolism;Metabolism	Global and overview maps;Amino acid metabolism;Metabolism of other amino acids	ko01100//Metabolic pathways;ko00270//Cysteine and methionine metabolism;ko00430//Taurine and hypotaurine metabolism	K00456;K00456;K00456	-	-	-
Unigene0001327	16640	15427	14451	55353	69858	89881	249.36	277.13	282.04	1003.27	1314.85	1477	269.51	1265.04	2.23077	1.82918e-13	2.76098e-11	--	-	-	-	-	-	-	-	-
Unigene0002336	15055	11802	14661	5360	3644	5777	104.27	97.99	132.25	44.9	31.7	43.88	111.503	40.16	-1.47326	2.90738e-13	4.35974e-11	Glb1l3	PREDICTED: beta-galactosidase-1-like protein 3 [Dendroctonus ponderosae]	-	-	-	-	-	-	-
Unigene0011191	116	118	65	5	0	0	4.25	5.19	3.1	0.22	0	0	4.18	0.0733333	-5.83289	3.25459e-13	4.8487e-11	--	mariner transposase [Chrysoperla plorabunda]	-	-	-	-	-	-	-
Unigene0019108	560	765	343	5570	3207	2169	7.78	12.74	6.21	93.6	55.96	33.05	8.91	60.87	2.77223	3.38895e-13	5.0163e-11	psh	PREDICTED: serine protease persephone-like [Dendroctonus ponderosae]	Organismal Systems	Immune system	ko04624//Toll and Imd signaling pathway	K20671	-	-	-
Unigene0013159	3150	3351	2158	19484	17130	8879	16.53	21.07	14.75	123.64	112.88	51.08	17.45	95.8667	2.4578	3.57585e-13	5.25903e-11	DAG1	PREDICTED: dystroglycan isoform X2 [Dendroctonus ponderosae]	Environmental Information Processing	Signaling molecules and interaction	ko04512//ECM-receptor interaction	K06265	-	-	-
Unigene0029382	1225	877	764	3693	2673	2421	26.06	22.37	21.17	95.02	71.42	56.48	23.2	74.3067	1.67937	3.95755e-13	5.78331e-11	egr	PREDICTED: protein eiger [Anoplophora glabripennis]	Environmental Information Processing;Environmental Information Processing;Cellular Processes	Signal transduction;Signal transduction;Cell growth and death	ko04013//MAPK signaling pathway - fly;ko04391//Hippo signaling pathway -fly;ko04214//Apoptosis - fly	K16678;K16678;K16678	-	-	-
Unigene0025059	30	10	3	388	840	182	1.15	0.46	0.15	17.95	40.35	7.63	0.586667	21.9767	5.22729	4.98394e-13	7.23712e-11	--	-	-	-	-	-	-	-	-
Unigene0004360	902	1082	1012	340	294	363	10.55	15.17	15.42	4.81	4.32	4.66	13.7133	4.59667	-1.57692	5.78406e-13	8.34614e-11	rgn	PREDICTED: regucalcin-like isoform X2 [Anoplophora glabripennis]	Metabolism;Metabolism;Metabolism;Metabolism	Global and overview maps;Global and overview maps;Carbohydrate metabolism;Carbohydrate metabolism	ko01100//Metabolic pathways;ko01200//Carbon metabolism;ko00030//Pentose phosphate pathway;ko00053//Ascorbate and aldarate metabolism	K01053;K01053;K01053;K01053	-	-	-
Unigene0000086	108528	82393	117676	11424	20329	23050	1476.55	1343.74	2085.14	187.98	347.38	343.88	1635.14	293.08	-2.48005	7.28867e-13	1.04515e-10	ADH1	PREDICTED: 15-hydroxyprostaglandin dehydrogenase [NAD(+)]-like [Dendroctonus ponderosae]	-	-	-	-	-	-	-
Unigene0005552	13424	12586	13979	3504	3010	5122	172.7	194.1	234.23	54.52	48.64	72.26	200.343	58.4733	-1.77662	8.3086e-13	1.184e-10	GLB1L2	PREDICTED: beta-galactosidase-1-like protein 3 [Dendroctonus ponderosae]	-	-	-	-	-	-	-
Unigene0001259	3646	3055	3291	1152	984	1438	37.03	37.19	43.53	14.15	12.55	16.01	39.25	14.2367	-1.46308	9.83691e-13	1.39314e-10	--	Protein shuttle craft-like Protein [Tribolium castaneum]	-	-	-	-	-	-	-
Unigene0000330	6	6	7	125	65	134	0.2	0.24	0.31	5.1	2.75	4.95	0.25	4.26667	4.09311	1.0113e-12	1.42345e-10	--	daphnid bacterial-ribosomal-RNA-like, possible HGT, partial [Daphnia magna]	-	-	-	-	-	-	-
Unigene0030032	127	144	74	576	492	474	1.34	1.82	1.02	7.36	6.53	5.49	1.39333	6.46	2.21299	1.02408e-12	1.43265e-10	--	PREDICTED: uncharacterized protein LOC109540660 [Dendroctonus ponderosae]	-	-	-	-	-	-	-
Unigene0002476	13245	9265	12108	896	1540	2622	233.07	195.43	277.49	19.07	34.04	50.59	235.33	34.5667	-2.76723	1.22725e-12	1.70647e-10	hgo	PREDICTED: homogentisate 1,2-dioxygenase [Tribolium castaneum]	Metabolism;Metabolism	Global and overview maps;Amino acid metabolism	ko01100//Metabolic pathways;ko00350//Tyrosine metabolism	K00451;K00451	-	-	GO:0006558//L-phenylalanine metabolic process
Unigene0004322	80	68	39	492	292	256	1.64	1.67	1.04	12.19	7.51	5.75	1.45	8.48333	2.54858	1.24183e-12	1.71634e-10	--	PREDICTED: platelet glycoprotein V-like [Aethina tumida]	-	-	-	-	-	-	-
Unigene0020354	69	134	85	0	4	4	2.15	5.01	3.45	0	0.16	0.14	3.53667	0.1	-5.14432	2.23336e-12	3.06827e-10	--	hypothetical protein QR98_0060410, partial [Sarcoptes scabiei]	-	-	-	-	-	-	-
Unigene0003450	2117	1689	1668	563	392	753	12.94	12.38	13.28	4.16	3.01	5.05	12.8667	4.07333	-1.65936	2.55281e-12	3.48626e-10	Arr2	PREDICTED: arrestin homolog [Dendroctonus ponderosae]	Organismal Systems	Sensory system	ko04745//Phototransduction - fly	K13805	-	-	-
Unigene0000047	138	207	100	931	547	681	3.37	6.07	3.18	27.53	16.8	18.26	4.20667	20.8633	2.31022	2.57216e-12	3.49189e-10	epsilonTry	PREDICTED: brachyurin-like [Dendroctonus ponderosae]	-	-	-	-	-	GO:0016787//hydrolase activity	-
Unigene0009649	39	30	25	221	129	209	0.28	0.26	0.24	1.93	1.17	1.66	0.26	1.58667	2.60942	2.75178e-12	3.71377e-10	otk	PREDICTED: tyrosine-protein kinase-like otk [Tribolium castaneum]	-	-	-	-	-	-	-
Unigene0000325	1073	1218	1207	4380	5223	7137	19.64	26.72	28.77	96.96	120.07	143.24	25.0433	120.09	2.26162	3.00158e-12	4.02721e-10	--	PREDICTED: uncharacterized protein LOC109533640 [Dendroctonus ponderosae]	-	-	-	-	-	-	-
Unigene0009075	569	405	354	1616	1000	1243	10.87	9.27	8.8	37.32	23.98	26.03	9.64667	29.11	1.59341	3.73975e-12	4.98843e-10	GST1	PREDICTED: glutathione S-transferase 1-like isoform X2 [Dendroctonus ponderosae]	Organismal Systems;Metabolism;Metabolism;Metabolism;Metabolism	Aging;Xenobiotics biodegradation and metabolism;Metabolism of other amino acids;Xenobiotics biodegradation and metabolism;Xenobiotics biodegradation and metabolism	ko04212//Longevity regulating pathway - worm;ko00983//Drug metabolism - other enzymes;ko00480//Glutathione metabolism;ko00980//Metabolism of xenobiotics by cytochrome P450;ko00982//Drug metabolism - cytochrome P450	K00799;K00799;K00799;K00799;K00799	-	-	-
Unigene0016061	0	3	0	112	87	193	0	0.28	0	10.65	8.59	16.64	0.0933333	11.96	7.00161	3.81802e-12	5.06341e-10	--	12 kDa heat shock protein, partial [Ceratitis capitata]	-	-	-	-	-	-	-
Unigene0017572	130	53	144	2	0	1	3.48	1.7	5.02	0.06	0	0.03	3.4	0.03	-6.82443	3.95881e-12	5.21995e-10	--	Cell wall-associated hydrolase [Trichuris trichiura]	-	-	-	-	-	-	-
Unigene0027534	2024	1525	1549	901	573	828	28.31	25.57	28.21	15.24	10.06	12.7	27.3633	12.6667	-1.11121	4.35477e-12	5.69992e-10	--	PREDICTED: integrin beta-PS isoform X2 [Dendroctonus ponderosae]	Cellular Processes;Environmental Information Processing	Transport and catabolism;Signaling molecules and interaction	ko04145//Phagosome;ko04512//ECM-receptor interaction	K05719;K05719	GO:0044459//plasma membrane part	GO:0005515//protein binding	GO:0000902//cell morphogenesis;GO:0002009//morphogenesis of an epithelium;GO:0007424//open tracheal system development;GO:0009791//post-embryonic development;GO:0016477//cell migration;GO:0022607//cellular component assembly;GO:0030036//actin cytoskeleton organization;GO:0031589//cell-substrate adhesion;GO:0035239//tube morphogenesis;GO:0048468//cell development;GO:0048569//post-embryonic organ d…
Unigene0013120	2829	2293	1844	8239	6025	5297	20.82	20.23	17.67	73.33	55.69	42.75	19.5733	57.2567	1.54855	4.39286e-12	5.69992e-10	ItgaPS5	PREDICTED: integrin alpha-4-like isoform X1 [Dendroctonus ponderosae]	Environmental Information Processing	Signaling molecules and interaction	ko04512//ECM-receptor interaction	K06483	-	-	-
Unigene0005951	87	122	72	668	322	419	0.55	0.92	0.59	5.1	2.56	2.9	0.686667	3.52	2.35789	4.39736e-12	5.69992e-10	scra	PREDICTED: anillin isoform X2 [Dendroctonus ponderosae]	-	-	-	-	-	-	-
Unigene0025974	154	92	83	18	12	6	4.31	3.09	3.03	0.61	0.42	0.18	3.47667	0.403333	-3.10766	5.29897e-12	6.83002e-10	--	-	-	-	-	-	-	-	-
Unigene0019532	189	43	114	8	2	2	6.8	1.85	5.34	0.35	0.09	0.08	4.66333	0.173333	-4.74974	6.58893e-12	8.44524e-10	--	endo-beta-1,4-glucanase [Rhynchophorus ferrugineus]	-	-	-	-	-	-	-
Unigene0025180	4389	4496	2741	16285	16149	11324	41.44	50.89	33.71	185.98	191.51	117.25	42.0133	164.913	1.97279	6.82506e-12	8.6993e-10	sn	PREDICTED: protein singed [Dendroctonus ponderosae]	-	-	-	-	-	GO:0003779//actin binding	-
Unigene0023414	0	0	0	55	140	130	0	0	0	1.51	4	3.24	0.001	2.91667	11.5101	8.90757e-12	1.12289e-09	GPD	glyceraldehyde-3-phosphate dehydrogenase [Littorina littorea]	Metabolism;Metabolism;Metabolism;Metabolism	Global and overview maps;Global and overview maps;Global and overview maps;Carbohydrate metabolism	ko01100//Metabolic pathways;ko01200//Carbon metabolism;ko01230//Biosynthesis of amino acids;ko00010//Glycolysis / Gluconeogenesis	K00134;K00134;K00134;K00134	GO:0044424//intracellular part	GO:0000166//nucleotide binding;GO:0016620//oxidoreductase activity, acting on the aldehyde or oxo group of donors, NAD or NADP as acceptor	GO:0006090//pyruvate metabolic process;GO:0019318//hexose metabolic process
Unigene0010330	529	399	243	2382	1357	3895	10.41	9.41	6.22	56.67	33.52	84.01	8.68	58.0667	2.74194	9.42104e-12	1.18113e-09	--	hypothetical protein YQE_04868, partial [Dendroctonus ponderosae]	-	-	-	-	-	-	-
Unigene0001835	11800	13359	9726	40990	51828	40621	129.68	175.98	139.2	544.82	715.36	489.51	148.287	583.23	1.97568	9.5758e-12	1.19401e-09	OVCH2	PREDICTED: proclotting enzyme [Tribolium castaneum]	-	-	-	-	-	-	-
Unigene0004920	4561	3869	3082	258	804	394	118.31	120.3	104.12	8.09	26.19	11.21	114.243	15.1633	-2.91345	9.82382e-12	1.21831e-09	PNLIPRP2	PREDICTED: pancreatic triacylglycerol lipase-like isoform X1 [Agrilus planipennis]	-	-	-	-	-	-	-
Unigene0007054	18361	19989	27691	7788	6229	7037	487.67	636.41	957.87	250.18	207.79	204.95	693.983	220.973	-1.65103	1.1044e-11	1.36227e-09	PNLIP	PREDICTED: pancreatic triacylglycerol lipase-like [Dendroctonus ponderosae]	-	-	-	-	-	-	-
Unigene0012254	2215	1347	1579	427	509	566	29.07	21.19	26.99	6.78	8.39	8.14	25.75	7.77	-1.72859	1.11935e-11	1.37333e-09	FAAH2	PREDICTED: fatty-acid amide hydrolase 2-like isoform X2 [Dendroctonus ponderosae]	-	-	-	-	-	-	-
Unigene0009498	468	83	121	3509	1745	2103	28	5.95	9.43	253.95	131.15	137.99	14.46	174.363	3.59196	1.15234e-11	1.40628e-09	PCP20	PREDICTED: endocuticle structural glycoprotein ABD-4-like [Dendroctonus ponderosae]	-	-	-	-	-	-	-
Unigene0024525	51	46	33	338	185	176	0.4	0.43	0.34	3.2	1.82	1.51	0.39	2.17667	2.48057	1.22846e-11	1.49124e-09	Tret1	PREDICTED: facilitated trehalose transporter Tret1-like [Anoplophora glabripennis]	-	-	-	-	-	-	-
Unigene0020574	2256	2205	2081	756	363	848	86.42	101.25	103.82	35.03	17.46	35.62	97.1633	29.37	-1.72607	1.25032e-11	1.50979e-09	--	gamma interferon inducible lysosomal thiol reductase (GILT), partial [Rhynchophorus ferrugineus]	-	-	-	-	-	-	-
Unigene0020287	0	0	0	135	77	60	0	0	0	4.09	2.42	1.65	0.001	2.72	11.4094	1.2934e-11	1.55364e-09	--	PvLEA1 protein [Polypedilum vanderplanki]	-	-	-	-	-	-	-
Unigene0005200	22655	18306	16729	6178	6540	8249	511.8	495.74	492.21	168.81	185.57	204.35	499.917	186.243	-1.4245	1.45423e-11	1.73773e-09	--	-	-	-	-	-	-	-	-
Unigene0027323	2250	1396	1428	7739	7215	4635	25.49	18.96	21.07	106.06	102.68	57.59	21.84	88.7767	2.02321	1.6268e-11	1.93387e-09	--	PREDICTED: protein Skeletor, isoforms B/C [Dendroctonus ponderosae]	-	-	-	-	-	-	-
Unigene0017249	96	100	59	0	3	0	5.49	6.85	4.39	0	0.22	0	5.57667	0.0733333	-6.24879	1.66464e-11	1.96865e-09	Lcp3	PREDICTED: endocuticle structural glycoprotein SgAbd-4-like [Dendroctonus ponderosae]	-	-	-	-	-	-	-
Unigene0014645	844	518	519	2728	2556	1775	28.64	21.07	22.94	111.96	108.93	66.05	24.2167	95.6467	1.98171	1.68811e-11	1.98617e-09	--	PREDICTED: perlucin-like [Dendroctonus ponderosae]	-	-	-	-	-	-	-
Unigene0004186	2397	1322	1808	8877	6359	5234	113	74.71	111	506.14	376.51	270.57	99.57	384.407	1.94885	2.09467e-11	2.45194e-09	--	PREDICTED: C-type lectin 37Da-like isoform X3 [Dendroctonus ponderosae]	-	-	-	-	-	-	-
Unigene0012248	1345	903	1531	515	265	361	53.12	42.75	78.74	24.6	13.14	15.63	58.2033	17.79	-1.71004	2.22886e-11	2.59577e-09	--	-	-	-	-	-	-	-	-
Unigene0011438	185	19	152	0	0	0	8.16	1.01	8.74	0	0	0	5.97	0.001	-12.5435	2.37791e-11	2.75538e-09	--	-	-	-	-	-	-	-	-
Unigene0009877	500	390	229	2512	1021	2579	3.35	3.13	2	20.35	8.59	18.95	2.82667	15.9633	2.49759	2.42156e-11	2.79185e-09	--	PREDICTED: mucin-3A isoform X1 [Anoplophora glabripennis]	-	-	-	-	-	-	-
Unigene0014357	74	236	30	0	0	0	2.87	10.99	1.52	0	0	0	5.12667	0.001	-12.3238	2.43408e-11	2.79226e-09	SYNPCC7002_A0175	PREDICTED: transforming growth factor-beta-induced protein ig-h3 [Crassostrea gigas]	-	-	-	-	-	-	-
Unigene0020350	9603	8233	7938	2655	817	2611	406.9	418.18	438.06	136.07	43.48	121.32	421.047	100.29	-2.0698	2.87801e-11	3.28509e-09	--	-	-	-	-	-	-	-	-
Unigene0023028	2992	2030	2056	1347	920	1143	116.54	94.78	104.29	63.45	45.01	48.82	105.203	52.4267	-1.00481	2.97371e-11	3.37751e-09	--	PREDICTED: uncharacterized protein CG3556 [Tribolium castaneum]	-	-	-	-	-	-	-
Unigene0022145	1964	1956	1595	9935	6528	4434	12	14.33	12.69	73.41	50.09	29.71	13.0067	51.07	1.97322	3.15912e-11	3.57042e-09	PLIM2C	PREDICTED: xin actin-binding repeat-containing protein 2 isoform X3 [Anoplophora glabripennis]	-	-	-	-	-	-	-
Unigene0006222	527	617	432	2376	2281	1478	6.97	9.79	7.44	38.02	37.91	21.45	8.06667	32.46	2.00862	3.26128e-11	3.66782e-09	SLC5A8	CLUMA_CG013173, isoform A [Clunio marinus]	-	-	-	-	-	-	-
Unigene0025257	551	74	51	25740	15511	22610	24.02	3.87	2.9	1357.41	849.43	1081.04	10.2633	1095.96	6.73855	3.81793e-11	4.27291e-09	LCP17	PREDICTED: endocuticle structural glycoprotein ABD-4-like [Dendroctonus ponderosae]	-	-	-	-	-	-	-
Unigene0016006	0	0	0	62	190	62	0	0	0	1.09	3.46	0.99	0.001	1.84667	10.8507	4.27681e-11	4.76324e-09	ecdD	PREDICTED: high-affinity glucose transporter HXT2-like [Rhagoletis zephyria]	-	-	-	-	-	-	-
Unigene0020148	561	565	415	1873	1184	1226	4.41	5.32	4.25	17.8	11.69	10.57	4.66	13.3533	1.5188	4.37682e-11	4.85108e-09	hyou1	PREDICTED: hypoxia up-regulated protein 1 isoform X2 [Dendroctonus ponderosae]	Genetic Information Processing	Folding, sorting and degradation	ko04141//Protein processing in endoplasmic reticulum	K09486	-	-	-
Unigene0003261	226	242	200	794	842	1251	1.14	1.46	1.31	4.83	5.32	6.9	1.30333	5.68333	2.12453	4.5185e-11	4.98403e-09	Scyl2	PREDICTED: SCY1-like protein 2 [Anoplophora glabripennis]	-	-	-	-	-	-	-
Unigene0000290	1751	1316	955	5774	6530	3978	37.07	33.39	26.33	147.83	173.62	92.34	32.2633	137.93	2.09597	4.59566e-11	5.04489e-09	Bgb	PREDICTED: protein big brother-like [Dendroctonus ponderosae]	-	-	-	-	-	-	-
Unigene0000347	83118	44673	41484	294725	293854	169586	860.85	554.62	559.57	3691.89	3822.5	1926.01	658.347	3146.8	2.25697	4.70167e-11	5.13668e-09	Gel	PREDICTED: gelsolin [Dendroctonus ponderosae]	-	-	-	-	-	-	GO:0030833//regulation of actin filament polymerization
Unigene0020554	59	219	32	0	0	0	1.73	7.7	1.22	0	0	0	3.55	0.001	-11.7936	5.00169e-11	5.43857e-09	--	-	-	-	-	-	-	-	-
Unigene0031806	42	30	11	314	178	929	1.74	1.49	0.6	15.78	9.29	42.32	1.27667	22.4633	4.13712	5.10732e-11	5.52722e-09	--	PREDICTED: uncharacterized protein LOC109536837 [Dendroctonus ponderosae]	-	-	-	-	-	-	-
Unigene0029917	507	284	389	3043	1817	1156	6.96	4.67	6.95	50.5	31.32	17.39	6.19333	33.07	2.41674	5.47653e-11	5.89897e-09	pes	PREDICTED: scavenger receptor class B member 1-like isoform X1 [Dendroctonus ponderosae]	Cellular Processes	Transport and catabolism	ko04145//Phagosome	K13885	-	-	-
Unigene0030095	16604	9631	8151	60978	98130	42982	198.62	138.1	126.98	882.21	1474.3	563.8	154.567	973.437	2.65486	6.33452e-11	6.79126e-09	PPO1	PREDICTED: phenoloxidase 2 [Dendroctonus ponderosae]	-	-	-	-	-	-	-
Unigene0013826	78	37	86	0	0	0	2.45	1.39	3.51	0	0	0	2.45	0.001	-11.2586	6.51602e-11	6.95335e-09	--	-	-	-	-	-	-	-	-
Unigene0012549	7857	5305	4257	18089	16778	21656	103.32	83.62	72.91	287.7	277.11	312.28	86.6167	292.363	1.75505	6.94741e-11	7.37937e-09	Asns	PREDICTED: asparagine synthetase [glutamine-hydrolyzing] [Dendroctonus ponderosae]	Metabolism;Metabolism	Global and overview maps;Amino acid metabolism	ko01100//Metabolic pathways;ko00250//Alanine, aspartate and glutamate metabolism	K01953;K01953	-	-	-
Unigene0026095	22900	20691	54398	4286	4541	6718	1345.08	1456.84	4161.37	304.48	335	432.7	2321.1	357.393	-2.69922	7.64568e-11	8.08364e-09	--	PREDICTED: mucin-2-like isoform X2 [Dendroctonus ponderosae]	-	-	-	-	-	-	-
Unigene0010480	1709	713	755	287	109	262	64.98	32.5	37.39	13.2	5.21	10.92	44.9567	9.77667	-2.20112	8.08148e-11	8.50521e-09	--	C-type lectin, partial [Rhynchophorus ferrugineus]	-	-	-	-	-	-	-
Unigene0000769	3955	3049	2589	21419	29734	9736	30.34	28.04	25.86	198.71	286.46	81.89	28.08	189.02	2.75092	8.53168e-11	8.93801e-09	Comp	PREDICTED: cartilage oligomeric matrix protein [Dendroctonus ponderosae]	Cellular Processes;Environmental Information Processing	Transport and catabolism;Signaling molecules and interaction	ko04145//Phagosome;ko04512//ECM-receptor interaction	K04659;K04659	-	-	-
Unigene0009191	12522	11066	12249	5470	5272	4910	347.77	368.4	443.05	183.74	183.9	149.53	386.407	172.39	-1.16444	9.06453e-11	9.45307e-09	COX6C	PREDICTED: cytochrome c oxidase subunit 6C-like [Dendroctonus ponderosae]	Metabolism;Metabolism	Global and overview maps;Energy metabolism	ko01100//Metabolic pathways;ko00190//Oxidative phosphorylation	K02268;K02268	-	-	-
Unigene0027199	617	640	440	2080	1819	1428	9.13	11.36	8.48	37.24	33.82	23.18	9.65667	31.4133	1.70178	9.23101e-11	9.58313e-09	Ddc	PREDICTED: LOW QUALITY PROTEIN: aromatic-L-amino-acid decarboxylase-like [Aethina tumida]	Metabolism;Metabolism;Metabolism;Metabolism	Global and overview maps;Amino acid metabolism;Amino acid metabolism;Amino acid metabolism	ko01100//Metabolic pathways;ko00380//Tryptophan metabolism;ko00350//Tyrosine metabolism;ko00360//Phenylalanine metabolism	K01593;K01593;K01593;K01593	-	-	-
Unigene0018543	203	31	49	0	0	0	6.16	1.13	1.94	0	0	0	3.07667	0.001	-11.5872	1.03524e-10	1.06988e-08	--	-	-	-	-	-	-	-	-
Unigene0008804	20	93	178	0	0	0	0.53	2.96	6.16	0	0	0	3.21667	0.001	-11.6514	1.13924e-10	1.17209e-08	--	PREDICTED: transforming growth factor-beta-induced protein ig-h3 isoform X2 [Crassostrea gigas]	-	-	-	-	-	-	-
Unigene0022541	392	524	386	1981	1121	2196	7.89	12.64	10.11	48.2	28.33	48.45	10.2133	41.66	2.02821	1.21156e-10	1.24093e-08	--	PREDICTED: uncharacterized protein LOC109533640 [Dendroctonus ponderosae]	-	-	-	-	-	-	-
Unigene0022800	1087	947	971	641	368	440	22.29	23.28	25.93	15.9	9.48	9.89	23.8333	11.7567	-1.0195	1.31254e-10	1.33838e-08	Trip6	PREDICTED: lipoma-preferred partner homolog isoform X2 [Tribolium castaneum]	Environmental Information Processing	Signal transduction	ko04391//Hippo signaling pathway -fly	K16676	-	-	-
Unigene0001238	1630	1285	812	4701	2907	4123	33.34	31.51	21.63	116.31	74.69	92.49	28.8267	94.4967	1.71286	1.37724e-10	1.39814e-08	--	hypothetical protein YQE_05931, partial [Dendroctonus ponderosae]	-	-	-	-	-	-	-
Unigene0008029	427	519	270	115	92	134	15.39	22.42	12.67	5.01	4.16	5.3	16.8267	4.82333	-1.80265	1.57494e-10	1.5918e-08	--	-	-	-	-	-	-	-	-
Unigene0022229	2688	2149	1936	1412	748	1108	26.55	25.44	24.9	16.87	9.28	12	25.63	12.7167	-1.01111	1.58605e-10	1.596e-08	cmtr1	PREDICTED: LOW QUALITY PROTEIN: cap-specific mRNA (nucleoside-2'-O-)-methyltransferase 1 [Aethina tumida]	-	-	-	-	-	-	-
Unigene0008873	105	135	55	11	10	3	1.78	2.75	1.22	0.23	0.21	0.06	1.91667	0.166667	-3.52356	1.59493e-10	1.59793e-08	cbhB	glycoside hydrolase family protein 48 [Sitophilus oryzae]	-	-	-	-	-	-	-
Unigene0026660	80	262	11	12757	12103	16764	2.13	8.37	0.38	411.08	405	489.78	3.62667	435.287	6.90718	1.77802e-10	1.77361e-08	--	-	-	-	-	-	-	-	-
Unigene0007919	11309	7071	10975	1391	2574	2359	196.57	147.33	248.44	29.24	56.19	44.96	197.447	43.4633	-2.18359	1.86192e-10	1.84926e-08	Tat	PREDICTED: tyrosine aminotransferase-like [Dendroctonus ponderosae]	Metabolism;Metabolism;Metabolism;Metabolism;Metabolism;Metabolism;Metabolism	Global and overview maps;Global and overview maps;Amino acid metabolism;Amino acid metabolism;Amino acid metabolism;Amino acid metabolism;Metabolism of cofactors and vitamins	ko01100//Metabolic pathways;ko01230//Biosynthesis of amino acids;ko00270//Cysteine and methionine metabolism;ko00350//Tyrosine metabolism;ko00360//Phenylalanine metabolism;ko00400//Phenylalanine, tyrosine and tryptophan biosynthesis;ko00130//Ubiquinone and other terpenoid-quinone biosynthesis	K00815;K00815;K00815;K00815;K00815;K00815;K00815	-	GO:0008483//transaminase activity	GO:0006520//cellular amino acid metabolic process
Unigene0020196	62	230	20	0	0	0	2.29	10.17	0.96	0	0	0	4.47333	0.001	-12.1271	1.87489e-10	1.85412e-08	--	-	-	-	-	-	-	-	-
Unigene0000734	97	114	109	14	0	8	1.35	1.9	1.98	0.24	0	0.12	1.74333	0.12	-3.86074	1.89693e-10	1.86787e-08	--	-	-	-	-	-	-	-	-
Unigene0008368	1159	851	906	327	382	330	54.64	48.09	55.63	18.64	22.62	17.06	52.7867	19.44	-1.44115	1.92298e-10	1.88543e-08	CG14105	PREDICTED: LOW QUALITY PROTEIN: tetratricopeptide repeat protein 36 homolog [Aethina tumida]	-	-	-	-	-	-	-
Unigene0031171	5562	3764	4999	2399	1867	1540	49.9	40.48	58.41	26.03	21.04	15.15	49.5967	20.74	-1.25783	2.28026e-10	2.22622e-08	--	PREDICTED: PDZ and LIM domain protein 3 isoform X4 [Dendroctonus ponderosae]	-	-	-	-	-	-	-
Unigene0000246	48	77	61	4	0	2	1.55	2.98	2.57	0.16	0	0.07	2.36667	0.0766667	-4.94811	2.41539e-10	2.34815e-08	--	PREDICTED: LOW QUALITY PROTEIN: histone-lysine N-methyltransferase SETMAR-like, partial [Tribolium castaneum]	Metabolism	Amino acid metabolism	ko00310//Lysine degradation	K11433	-	-	-
Unigene0018614	32	209	38	0	0	0	0.67	5.27	1.04	0	0	0	2.32667	0.001	-11.184	2.54564e-10	2.46433e-08	--	UNKNOWN [Stylonychia lemnae]	-	-	-	-	-	-	-
Unigene0013344	57	160	82	0	1	0	1.77	5.95	3.31	0	0.04	0	3.67667	0.0133333	-8.10722	2.69734e-10	2.60021e-08	TAR1	Retrovirus-related Pol polyprotein from type-2 retrotransposable element R2DM [Trichinella spiralis]	-	-	-	-	-	-	-
Unigene0024116	553	495	288	1548	1189	1544	5.25	5.64	3.56	17.79	14.19	16.09	4.81667	16.0233	1.73407	2.91161e-10	2.79502e-08	--	PREDICTED: LOW QUALITY PROTEIN: disco-interacting protein 2 [Aethina tumida]	-	-	-	-	-	-	-
Unigene0025495	2562	2362	1679	6816	5811	9303	30.08	33.25	25.68	96.8	85.7	119.78	29.67	100.76	1.76385	3.07441e-10	2.93901e-08	Slc17a5	membrane transporter [Oryctes borbonicus]	-	-	-	-	-	-	-
Unigene0008437	43	47	74	0	0	0	1.52	1.99	3.41	0	0	0	2.30667	0.001	-11.1716	3.14754e-10	2.99643e-08	--	rRNA promoter binding protein [Echinococcus granulosus]	-	-	-	-	-	-	-
Unigene0024566	19985	11729	13733	5868	3691	6777	1033.66	727.2	925.08	367.08	239.77	384.37	895.313	330.407	-1.43815	3.26308e-10	3.09359e-08	--	PREDICTED: uncharacterized protein LOC109546377 [Dendroctonus ponderosae]	-	-	-	-	-	-	-
Unigene0024556	1379	1537	1117	3871	3620	3671	59.82	79.92	63.11	203.1	197.23	174.63	67.6167	191.653	1.50305	3.28438e-10	3.10097e-08	--	-	-	-	-	-	-	-	-
Unigene0026753	2710	1623	2095	470	553	783	70.23	50.42	70.7	14.73	18	22.25	63.7833	18.3267	-1.79924	3.6085e-10	3.39302e-08	Mettl22	PREDICTED: methyltransferase-like protein 22 isoform X2 [Dendroctonus ponderosae]	-	-	-	-	-	-	-
Unigene0015691	0	0	0	30	133	93	0	0	0	0.9	4.15	2.53	0.001	2.52667	11.303	3.67607e-10	3.44245e-08	ADY2	GPR1/FUN34/yaaH family protein [Acanthamoeba castellanii str. Neff] [Acanthamoeba castellanii]	-	-	-	-	-	-	-
Unigene0002710	0	6	4	197	54	91	0	0.09	0.06	2.86	0.81	1.2	0.05	1.62333	5.02089	3.73546e-10	3.48385e-08	KEX1	serine carboxypeptidase family protein [Tetrahymena thermophila SB210]	-	-	-	-	-	-	-
Unigene0028207	13752	9883	10397	4295	3809	5555	206.08	177.53	202.92	77.85	71.69	91.28	195.51	80.2733	-1.28425	3.88787e-10	3.61131e-08	ABAT	PREDICTED: 4-aminobutyrate aminotransferase, mitochondrial-like [Anoplophora glabripennis]	Metabolism;Metabolism;Metabolism;Metabolism;Metabolism;Metabolism	Global and overview maps;Amino acid metabolism;Amino acid metabolism;Carbohydrate metabolism;Metabolism of other amino acids;Carbohydrate metabolism	ko01100//Metabolic pathways;ko00280//Valine, leucine and isoleucine degradation;ko00250//Alanine, aspartate and glutamate metabolism;ko00640//Propanoate metabolism;ko00410//beta-Alanine metabolism;ko00650//Butanoate metabolism	K13524;K13524;K13524;K13524;K13524;K13524	-	-	-
Unigene0025476	418	305	305	1765	766	1026	3.9	3.41	3.71	19.93	8.98	10.5	3.67333	13.1367	1.83844	4.19511e-10	3.88098e-08	pain	PREDICTED: transient receptor potential cation channel protein painless [Dendroctonus ponderosae]	-	-	-	-	-	-	-
Unigene0000631	36	47	97	0	0	0	1.35	2.11	4.74	0	0	0	2.73333	0.001	-11.4164	4.25464e-10	3.92025e-08	COII	cytochrome c oxidase subunit II (mitochondrion) [Caloglyphus berlesei]	Metabolism;Metabolism	Global and overview maps;Energy metabolism	ko01100//Metabolic pathways;ko00190//Oxidative phosphorylation	K02261;K02261	GO:0043231//intracellular membrane-bounded organelle;GO:0044425//membrane part	GO:0046872//metal ion binding	GO:0009987//cellular process;GO:0044710//single-organism metabolic process
Unigene0031241	50	76	34	0	0	0	1.26	2.29	1.11	0	0	0	1.55333	0.001	-10.6012	4.52474e-10	4.15244e-08	--	-	-	-	-	-	-	-	-
Unigene0015711	101	90	107	2	12	8	2.23	2.38	3.07	0.05	0.33	0.19	2.56	0.19	-3.75207	4.55335e-10	4.16205e-08	Six4	PREDICTED: homeobox protein ceh-33-like [Dendroctonus ponderosae]	-	-	-	-	-	-	-
Unigene0001258	189	237	112	857	694	591	1.26	1.89	0.97	6.89	5.79	4.31	1.37333	5.66333	2.04397	5.64556e-10	5.11961e-08	XDH	PREDICTED: probable aldehyde oxidase gad-3 [Anoplophora glabripennis]	Metabolism;Metabolism;Cellular Processes;Metabolism;Metabolism	Global and overview maps;Nucleotide metabolism;Transport and catabolism;Xenobiotics biodegradation and metabolism;Biosynthesis of other secondary metabolites	ko01100//Metabolic pathways;ko00230//Purine metabolism;ko04146//Peroxisome;ko00983//Drug metabolism - other enzymes;ko00232//Caffeine metabolism	K00106;K00106;K00106;K00106;K00106	-	GO:0005488//binding	-
Unigene0028328	1614	1756	1029	7372	5932	3653	8.34	10.88	6.93	46.09	38.51	20.71	8.71667	35.1033	2.00976	5.84154e-10	5.26795e-08	--	PREDICTED: metalloendopeptidase homolog PEX-like [Anoplophora glabripennis]	-	-	-	-	-	-	-
Unigene0000783	0	0	0	53	58	65	0	0	0	3.73	4.24	4.15	0.001	4.04	11.9801	5.85507e-10	5.26795e-08	--	daphnid bacterial-ribosomal-RNA-like, possible HGT [Daphnia magna]	-	-	-	-	-	-	-
Unigene0000761	94	65	120	12	12	12	0.99	0.82	1.64	0.15	0.16	0.14	1.15	0.15	-2.9386	6.08464e-10	5.45312e-08	tor	PREDICTED: tyrosine-protein kinase receptor torso [Dendroctonus ponderosae]	Environmental Information Processing	Signal transduction	ko04013//MAPK signaling pathway - fly	K12378	-	GO:0016772//transferase activity, transferring phosphorus-containing groups	-
Unigene0026659	7022	3873	9117	35009	30104	64500	257.78	170.43	435.9	1554.43	1388.03	2596.5	288.037	1846.32	2.68033	6.5635e-10	5.83879e-08	--	-	-	-	-	-	-	-	-
Unigene0001323	77	145	79	562	615	426	1.29	2.91	1.72	11.37	12.92	7.81	1.97333	10.7	2.4389	6.56587e-10	5.83879e-08	Tret1	PREDICTED: facilitated trehalose transporter Tret1-like [Dendroctonus ponderosae]	-	-	-	-	-	-	-
Unigene0023047	158	200	130	664	485	468	2.39	3.63	2.56	12.15	9.22	7.76	2.86	9.71	1.76346	6.96057e-10	6.16588e-08	GGT7	PREDICTED: gamma-glutamyltransferase 7-like [Anoplophora glabripennis]	Metabolism;Metabolism;Metabolism	Global and overview maps;Metabolism of other amino acids;Metabolism of other amino acids	ko01100//Metabolic pathways;ko00480//Glutathione metabolism;ko00430//Taurine and hypotaurine metabolism	K00681;K00681;K00681	-	-	-
Unigene0028777	4394	2813	5236	1036	980	1450	66.55	51.07	103.28	18.98	18.64	24.08	73.6333	20.5667	-1.84005	7.45523e-10	6.57867e-08	Lct	PREDICTED: myrosinase 1-like [Dendroctonus ponderosae]	-	-	-	-	-	-	-
Unigene0002181	6109	4805	6406	2564	1712	2721	90.02	84.87	122.94	45.7	31.68	43.97	99.2767	40.45	-1.29531	7.56075e-10	6.62904e-08	CES2	PREDICTED: venom carboxylesterase-6-like [Dendroctonus ponderosae]	-	-	-	-	-	-	-
Unigene0005933	12154	10175	7468	28727	24340	36428	388.18	389.55	310.64	1109.69	976.37	1275.8	362.79	1120.62	1.62709	7.5701e-10	6.62904e-08	--	PREDICTED: lysozyme-like [Dendroctonus ponderosae]	-	-	-	-	-	-	-
Unigene0016043	0	4	0	78	68	79	0	0.09	0	1.68	1.52	1.54	0.03	1.58	5.71882	7.73696e-10	6.7494e-08	AAEL006169	cathepsin D [Dictyostelium discoideum AX4]	Cellular Processes;Cellular Processes	Transport and catabolism;Transport and catabolism	ko04142//Lysosome;ko04140//Autophagy - animal	K01379;K01379	-	-	-
Unigene0032156	293	300	217	987	568	885	9.02	11.07	8.7	36.75	21.96	29.87	9.59667	29.5267	1.62141	8.25768e-10	7.17636e-08	--	PREDICTED: uncharacterized protein LOC109545028 [Dendroctonus ponderosae]	-	-	-	-	-	-	-
Unigene0021292	778	794	681	287	275	152	25.16	30.78	28.69	11.23	11.17	5.39	28.21	9.26333	-1.6066	8.89845e-10	7.70404e-08	--	Circadian clock-controlled protein-like Protein [Tribolium castaneum]	-	-	-	-	-	-	-
Unigene0031771	138	47	84	552	356	735	2.37	0.97	1.88	11.47	7.68	13.85	1.74	11	2.66034	9.22605e-10	7.95764e-08	Tret1	PREDICTED: facilitated trehalose transporter Tret1-like [Anoplophora glabripennis]	-	-	-	-	-	-	-
Unigene0001871	1951	2348	1701	7305	6019	4696	48.54	70.02	55.12	219.81	188.08	128.11	57.8933	178.667	1.6258	9.39257e-10	8.07093e-08	LCP1	PREDICTED: cathepsin L-like proteinase [Anoplophora glabripennis]	Cellular Processes;Cellular Processes;Cellular Processes	Transport and catabolism;Transport and catabolism;Transport and catabolism	ko04142//Lysosome;ko04145//Phagosome;ko04140//Autophagy - animal	K01365;K01365;K01365	-	-	-
Unigene0032487	28868	30697	27055	10456	8289	14356	778.88	992.81	950.69	341.21	280.89	424.74	907.46	348.947	-1.37883	9.68729e-10	8.29312e-08	cex-2	PREDICTED: calexcitin-1 [Dendroctonus ponderosae]	-	-	-	-	-	-	-
Unigene0019280	0	1	0	53	140	132	0	0.07	0	3.61	9.9	8.15	0.0233333	7.22	8.27346	9.74934e-10	8.31521e-08	TAR1-A	Retrovirus-related Pol polyprotein from type-2 retrotransposable element R2DM [Trichinella spiralis]	-	-	-	-	-	-	-
Unigene0030119	41551	88705	41634	8173	6786	16908	417.97	1069.63	545.45	99.44	85.74	186.51	677.683	123.897	-2.45147	9.81053e-10	8.33641e-08	Os03g0216600	PREDICTED: neutral alpha-glucosidase C-like [Dendroctonus ponderosae]	Metabolism;Genetic Information Processing;Metabolism	Global and overview maps;Folding, sorting and degradation;Glycan biosynthesis and metabolism	ko01100//Metabolic pathways;ko04141//Protein processing in endoplasmic reticulum;ko00510//N-Glycan biosynthesis	K05546;K05546;K05546	-	-	-
Unigene0003124	0	0	0	38	153	47	0	0	0	0.74	3.08	0.83	0.001	1.55	10.5981	1.04289e-09	8.7967e-08	ALD4	PREDICTED: aldehyde dehydrogenase-like [Rhagoletis zephyria]	Metabolism;Metabolism;Metabolism;Metabolism;Metabolism;Metabolism;Metabolism;Metabolism;Metabolism;Metabolism;Metabolism;Metabolism;Metabolism	Global and overview maps;Amino acid metabolism;Carbohydrate metabolism;Carbohydrate metabolism;Amino acid metabolism;Lipid metabolism;Lipid metabolism;Amino acid metabolism;Amino acid metabolism;Carbohydrate metabolism;Metabolism of other amino acids;Metabolism of terpenoids and polyketides;Amino acid metabolism	ko01100//Metabolic pathways;ko00310//Lysine degradation;ko00010//Glycolysis / Gluconeogenesis;ko00620//Pyruvate metabolism;ko00280//Valine, leucine and isoleucine degradation;ko00071//Fatty acid degradation;ko00561//Glycerolipid metabolism;ko00380//Tryptophan metabolism;ko00330//Arginine and proline metabolism;ko00053//Ascorbate and aldarate metabolism;ko00410//beta-Alanine metabolism;ko00981//In…	K00128;K00128;K00128;K00128;K00128;K00128;K00128;K00128;K00128;K00128;K00128;K00128;K00128	-	-	-
Unigene0005098	1556	1264	903	4245	2957	5467	9.33	9.08	7.05	30.78	22.26	35.94	8.48667	29.66	1.80525	1.06404e-09	8.94224e-08	Toll-7	PREDICTED: toll-like receptor 7 [Anoplophora glabripennis]	-	-	-	-	-	GO:0016787//hydrolase activity	GO:0008152//metabolic process;GO:0009987//cellular process;GO:0050896//response to stimulus
Unigene0021391	1721	1378	1370	630	380	735	39.33	37.75	40.78	17.41	10.91	18.42	39.2867	15.58	-1.33434	1.10049e-09	9.2148e-08	CTSB	PREDICTED: cathepsin B-like [Dendroctonus ponderosae]	Cellular Processes;Cellular Processes	Transport and catabolism;Transport and catabolism	ko04142//Lysosome;ko04140//Autophagy - animal	K01363;K01363	-	-	-
Unigene0014737	92	72	70	12	12	14	1.56	1.46	1.54	0.25	0.25	0.26	1.52	0.253333	-2.58496	1.11659e-09	9.31561e-08	--	-	-	-	-	-	-	-	-
Unigene0009871	105	160	173	28	26	30	4.17	7.61	8.94	1.34	1.3	1.31	6.90667	1.31667	-2.3911	1.16756e-09	9.70552e-08	--	-	-	-	-	-	-	-	-
Unigene0029920	53	149	18	0	0	0	1.34	4.53	0.59	0	0	0	2.15333	0.001	-11.0724	1.20737e-09	1.00003e-07	--	-	-	-	-	-	-	-	-
Unigene0019358	0	0	0	31	91	77	0	0	0	1.86	5.66	4.18	0.001	3.9	11.9293	1.32076e-09	1.09001e-07	--	-	-	-	-	-	-	-	-
Unigene0030568	695	753	470	2155	1587	2653	12.41	16.12	10.93	46.54	35.59	51.94	13.1533	44.69	1.76452	1.36933e-09	1.12604e-07	sno1	PREDICTED: flavin-containing monooxygenase FMO GS-OX-like 4 isoform X3 [Anoplophora glabripennis]	-	-	-	-	-	-	-
Unigene0001176	36	24	45	557	457	124	0.68	0.54	1.11	12.7	10.82	2.56	0.776667	8.69333	3.48454	1.42889e-09	1.17082e-07	unpg	PREDICTED: homeobox protein unplugged-like [Dendroctonus ponderosae]	-	-	-	-	-	-	-
Unigene0022748	248	208	163	801	603	1325	1.43	1.44	1.23	5.6	4.38	8.4	1.36667	6.12667	2.16444	1.67116e-09	1.36446e-07	Abtb2	PREDICTED: ankyrin repeat and BTB/POZ domain-containing protein 2 [Aethina tumida]	-	-	-	-	-	-	-
Unigene0021740	234	86	357	1527	1741	2422	4.29	1.89	8.52	33.83	40.05	48.64	4.9	40.84	3.05913	1.775e-09	1.44411e-07	VCP	PREDICTED: venom serine carboxypeptidase-like [Dendroctonus ponderosae]	-	-	-	-	-	-	-
Unigene0031693	164	130	68	464	554	768	1.95	1.85	1.05	6.68	8.28	10.02	1.61667	8.32667	2.36472	1.83384e-09	1.48671e-07	--	PREDICTED: synaptic vesicle glycoprotein 2B-like isoform X2 [Dendroctonus ponderosae]	-	-	-	-	-	-	-
Unigene0007603	75	44	26	0	0	0	2.4	1.69	1.08	0	0	0	1.72333	0.001	-10.751	1.86043e-09	1.50296e-07	--	-	-	-	-	-	-	-	-
Unigene0009261	489	505	297	29	96	48	28.66	35.48	22.67	2.06	7.07	3.08	28.9367	4.07	-2.8298	1.86982e-09	1.50524e-07	--	PREDICTED: mucin-2-like isoform X1 [Dendroctonus ponderosae]	-	-	-	-	-	-	-
Unigene0021941	2041	1172	1305	827	557	633	42.71	29.4	35.57	20.93	14.64	14.53	35.8933	16.7	-1.10387	1.89786e-09	1.52247e-07	--	PREDICTED: protein rolling stone-like [Dendroctonus ponderosae]	-	-	-	-	-	-	-
Unigene0000735	332	212	234	95	37	83	3.01	2.3	2.76	1.04	0.42	0.82	2.69	0.76	-1.82353	1.9585e-09	1.56564e-07	pol	reverse transcriptase [Lasius niger]	-	-	-	-	-	-	-
Unigene0021840	166	185	120	658	439	414	1.5	2.01	1.42	7.21	4.99	4.11	1.64333	5.43667	1.7261	2.00639e-09	1.59835e-07	POU6F2	PREDICTED: POU domain, class 6, transcription factor 1-like isoform X2 [Dendroctonus ponderosae]	-	-	-	-	-	-	-
Unigene0024087	136	76	109	14	17	4	3.08	2.07	3.22	0.38	0.48	0.1	2.79	0.32	-3.12412	2.0657e-09	1.63991e-07	--	Transposable element Tc3 transposase [Bactrocera dorsalis]	Genetic Information Processing	Translation	ko03013//RNA transport	K14320	-	-	-
Unigene0027834	770	734	547	2353	2367	1645	15.75	18	14.57	58.22	60.82	36.9	16.1067	51.98	1.6903	2.07542e-09	1.64194e-07	--	PREDICTED: uncharacterized protein LOC109535019 [Dendroctonus ponderosae]	-	-	-	-	-	-	-
Unigene0014698	3712	3266	4620	1373	1302	1588	96.39	101.66	156.24	43.12	42.46	45.22	118.097	43.6	-1.43757	2.23798e-09	1.76447e-07	--	-	-	-	-	-	-	-	-
Unigene0023415	0	0	0	240	56	16	0	0	0	7.48	1.81	0.45	0.001	3.24667	11.6647	2.3869e-09	1.87543e-07	GPD	glyceraldehyde-3-phosphate dehydrogenase [Brachionus plicatilis]	Metabolism;Metabolism;Metabolism;Metabolism	Global and overview maps;Global and overview maps;Global and overview maps;Carbohydrate metabolism	ko01100//Metabolic pathways;ko01200//Carbon metabolism;ko01230//Biosynthesis of amino acids;ko00010//Glycolysis / Gluconeogenesis	K00134;K00134;K00134;K00134	-	-	-
Unigene0027185	324	248	215	1151	632	1578	3.28	3.01	2.83	14.08	8.03	17.5	3.04	13.2033	2.11876	2.5688e-09	2.01146e-07	adt-1	PREDICTED: A disintegrin and metalloproteinase with thrombospondin motifs 16-like isoform X1 [Dendroctonus ponderosae]	-	-	-	-	-	-	-
Unigene0014206	631	251	292	4494	3108	1054	5.86	2.79	3.53	50.45	36.23	10.73	4.06	32.47	2.99956	2.57881e-09	2.01244e-07	--	PREDICTED: inter-alpha-trypsin inhibitor heavy chain H4-like isoform X1 [Anoplophora glabripennis]	-	-	-	-	-	-	-
Unigene0012839	107	89	86	316	283	358	3.33	3.32	3.49	11.89	11.06	12.22	3.38	11.7233	1.79429	2.70435e-09	2.10325e-07	--	-	-	-	-	-	-	-	-
Unigene0027936	7952	6477	9134	2135	2956	2138	488.41	476.87	730.65	158.6	228.03	144	565.31	176.877	-1.6763	2.73852e-09	2.12263e-07	--	hypothetical protein YQE_00236, partial [Dendroctonus ponderosae]	-	-	-	-	-	-	-
Unigene0024630	153	82	99	814	274	599	2.98	1.92	2.51	19.19	6.71	12.8	2.47	12.9	2.38479	2.84738e-09	2.19957e-07	--	PREDICTED: cytochrome b561 domain-containing protein 2-like [Dendroctonus ponderosae]	-	-	-	-	-	-	-
Unigene0016776	204	122	128	1975	1199	371	8.21	5.88	6.71	96.12	60.59	16.37	6.93333	57.6933	3.05678	2.9255e-09	2.25234e-07	--	PREDICTED: lectin subunit alpha-like [Dendroctonus ponderosae]	-	-	-	-	-	-	-
Unigene0032449	11123	8638	10792	3612	3030	4947	146.8	136.66	185.5	57.66	50.23	71.59	156.32	59.8267	-1.38564	2.93578e-09	2.25269e-07	Myorg	glycoside hydrolase family 31 [Sitophilus oryzae]	-	-	-	-	-	-	-
Unigene0023807	77554	11543	12777	827	932	1140	4198.21	749.02	900.8	54.15	63.37	67.67	1949.34	61.73	-4.98087	3.3255e-09	2.53478e-07	Lcp3	PREDICTED: endocuticle structural glycoprotein SgAbd-4-like [Dendroctonus ponderosae]	-	-	-	-	-	-	-
Unigene0028606	2152	2334	1957	5652	5441	5919	55.15	71.7	65.32	175.19	175.13	166.34	64.0567	172.22	1.42683	3.38499e-09	2.56309e-07	Cbr3	PREDICTED: carbonyl reductase [NADPH] 3-like [Anoplophora glabripennis]	Metabolism;Metabolism;Metabolism;Metabolism	Global and overview maps;Xenobiotics biodegradation and metabolism;Metabolism of cofactors and vitamins;Lipid metabolism	ko01100//Metabolic pathways;ko00980//Metabolism of xenobiotics by cytochrome P450;ko00790//Folate biosynthesis;ko00590//Arachidonic acid metabolism	K00079;K00079;K00079;K00079	-	-	-
Unigene0013282	1238	710	409	248	203	200	28.12	19.33	12.1	6.81	5.79	4.98	19.85	5.86	-1.76017	3.42299e-09	2.58335e-07	Edg84A	PREDICTED: activating signal cointegrator 1 complex subunit 2 homolog [Dendroctonus ponderosae]	-	-	-	-	-	-	-
Unigene0012525	16089	11501	8540	34392	34162	46955	201.91	173.01	139.58	522.01	538.46	646.16	171.5	568.877	1.72991	3.5441e-09	2.66597e-07	cfaD	PREDICTED: digestive cysteine proteinase 2 [Dendroctonus ponderosae]	-	-	-	-	-	GO:0008233//peptidase activity	-
Unigene0009676	140	166	85	588	373	726	1.73	2.46	1.37	8.78	5.78	9.83	1.85333	8.13	2.13313	3.77771e-09	2.83242e-07	efn-4	PREDICTED: ephrin-B2a isoform X1 [Dendroctonus ponderosae]	-	-	-	-	-	-	-
Unigene0010122	502	244	486	90	69	128	15.89	9.26	20.04	3.45	2.74	4.44	15.0633	3.54333	-2.08786	4.00384e-09	2.99218e-07	--	-	-	-	-	-	-	-	-
Unigene0003295	1589	1596	1598	809	701	811	16.25	19.57	21.29	10.01	9.01	9.1	19.0367	9.37333	-1.02215	4.59443e-09	3.4224e-07	Aldh3a1	PREDICTED: aldehyde dehydrogenase, dimeric NADP-preferring-like isoform X1 [Dendroctonus ponderosae]	Metabolism;Metabolism;Metabolism;Metabolism;Metabolism;Metabolism;Metabolism;Metabolism;Metabolism;Metabolism;Metabolism;Metabolism;Metabolism	Global and overview maps;Amino acid metabolism;Carbohydrate metabolism;Carbohydrate metabolism;Amino acid metabolism;Lipid metabolism;Lipid metabolism;Amino acid metabolism;Amino acid metabolism;Carbohydrate metabolism;Metabolism of other amino acids;Metabolism of terpenoids and polyketides;Amino acid metabolism	ko01100//Metabolic pathways;ko00310//Lysine degradation;ko00010//Glycolysis / Gluconeogenesis;ko00620//Pyruvate metabolism;ko00280//Valine, leucine and isoleucine degradation;ko00071//Fatty acid degradation;ko00561//Glycerolipid metabolism;ko00380//Tryptophan metabolism;ko00330//Arginine and proline metabolism;ko00053//Ascorbate and aldarate metabolism;ko00410//beta-Alanine metabolism;ko00981//In…	K00128;K00128;K00128;K00128;K00128;K00128;K00128;K00128;K00128;K00128;K00128;K00128;K00128	-	GO:0016491//oxidoreductase activity	GO:0044710//single-organism metabolic process
Unigene0019141	35	41	41	0	0	0	2.25	3.16	3.44	0	0	0	2.95	0.001	-11.5265	4.75625e-09	3.53147e-07	--	hypothetical protein [Daphnia magna]	-	-	-	-	-	-	-
Unigene0009970	4060	3506	2971	1338	1562	964	52.05	53.88	49.61	20.75	25.15	13.55	51.8467	19.8167	-1.38754	4.87968e-09	3.61144e-07	CHIA	chitinase [Sitophilus oryzae]	Metabolism;Metabolism	Global and overview maps;Carbohydrate metabolism	ko01100//Metabolic pathways;ko00520//Amino sugar and nucleotide sugar metabolism	K01183;K01183	-	-	GO:0008152//metabolic process
Unigene0024196	5021	5329	4390	14503	13085	22494	101.41	129.03	115.48	354.3	331.95	498.21	115.307	394.82	1.77572	5.05563e-09	3.72962e-07	Scpep1	PREDICTED: retinoid-inducible serine carboxypeptidase-like [Dendroctonus ponderosae]	-	-	-	-	-	-	-
Unigene0002703	34	27	78	0	0	0	1.36	1.3	4.07	0	0	0	2.24333	0.001	-11.1314	6.09168e-09	4.47953e-07	--	-	-	-	-	-	-	-	-
Unigene0026601	3405	2567	2168	7122	9117	9766	73.42	66.35	60.88	185.73	246.9	230.91	66.8833	221.18	1.7255	6.37392e-09	4.67211e-07	Ppt1	PREDICTED: palmitoyl-protein thioesterase 1-like [Dendroctonus ponderosae]	Metabolism;Cellular Processes;Metabolism;Metabolism	Global and overview maps;Transport and catabolism;Global and overview maps;Lipid metabolism	ko01100//Metabolic pathways;ko04142//Lysosome;ko01212//Fatty acid metabolism;ko00062//Fatty acid elongation	K01074;K01074;K01074;K01074	-	GO:0016787//hydrolase activity	-
Unigene0027165	484	443	371	1121	873	995	9.65	10.58	9.63	27.02	21.85	21.75	9.95333	23.54	1.24186	7.12201e-09	5.20383e-07	Sb	PREDICTED: trypsin-1-like [Dendroctonus ponderosae]	-	-	-	-	-	GO:0016787//hydrolase activity	-
Unigene0018391	415	98	222	58	25	24	30.12	8.53	20.99	5.09	2.28	1.91	19.88	3.09333	-2.68408	7.47671e-09	5.44566e-07	--	-	-	-	-	-	-	-	-
Unigene0010635	355	433	216	1317	871	1042	13.18	19.28	10.45	59.16	40.63	42.43	14.3033	47.4067	1.72874	7.60173e-09	5.51919e-07	--	-	-	-	-	-	-	-	-
Unigene0029474	4545	6362	3171	917	1306	1571	84.15	141.2	76.46	20.53	30.37	31.9	100.603	27.6	-1.86594	7.94055e-09	5.73932e-07	--	PREDICTED: chondroitin proteoglycan 2-like isoform X2 [Anoplophora glabripennis]	-	-	-	-	-	-	-
Unigene0016266	235	363	289	48	85	50	17.2	31.86	27.56	4.25	7.82	4.01	25.54	5.36	-2.25245	7.95495e-09	5.73932e-07	PSAP	Proactivator polypeptide [Camponotus floridanus]	-	-	-	-	-	-	-
Unigene0021888	735	652	679	300	128	297	26.3	27.97	31.65	12.98	5.75	11.65	28.64	10.1267	-1.49987	8.5822e-09	6.17245e-07	--	PREDICTED: cilia- and flagella-associated protein 52 [Dendroctonus ponderosae]	-	-	-	-	-	-	-
Unigene0002682	689	663	454	295	80	117	9.57	11.04	8.21	4.95	1.4	1.78	9.60667	2.71	-1.82574	8.67486e-09	6.20912e-07	Est-6	PREDICTED: venom carboxylesterase-6 [Tribolium castaneum]	-	-	-	-	-	-	-
Unigene0010489	391	404	186	87	53	109	12.66	15.68	7.84	3.41	2.16	3.87	12.06	3.14667	-1.93833	8.7035e-09	6.20912e-07	--	-	-	-	-	-	-	-	-
Unigene0008686	523	540	404	1439	921	1222	4.1	5.08	4.13	13.65	9.07	10.51	4.43667	11.0767	1.31998	8.71436e-09	6.20912e-07	kcp	PREDICTED: BMP-binding endothelial regulator protein [Anoplophora glabripennis]	-	-	-	-	-	-	-
Unigene0017788	1028	946	536	64	44	222	13.71	15.12	9.31	1.03	0.74	3.25	12.7133	1.67333	-2.92555	8.75086e-09	6.21582e-07	--	PREDICTED: nidogen-2-like [Dendroctonus ponderosae]	-	-	-	-	-	-	-
Unigene0014131	329	244	242	89	100	96	15.98	14.21	15.31	5.23	6.1	5.11	15.1667	5.48	-1.46866	8.78628e-09	6.22172e-07	--	hypothetical protein YQE_08855, partial [Dendroctonus ponderosae]	-	-	-	-	-	-	-
Unigene0012757	495	245	252	1558	1343	880	2.91	1.73	1.93	11.09	9.93	5.68	2.19	8.9	2.02287	9.69957e-09	6.8473e-07	COL18A1	PREDICTED: collagen alpha-1(XV) chain-like isoform X2 [Anoplophora glabripennis]	-	-	-	-	-	-	-
Unigene0005950	2327	1960	1773	1352	562	675	116.35	117.48	115.46	81.76	35.29	37.01	116.43	51.3533	-1.18093	1.00277e-08	7.05723e-07	--	predicted protein [Trichoplax adhaerens]	-	-	-	-	-	-	-
Unigene0004750	0	0	0	155	46	17	0	0	0	3.26	1.01	0.32	0.001	1.53	10.5793	1.03149e-08	7.22651e-07	GAP1	PREDICTED: probable amino-acid permease meu22 [Bombus impatiens]	-	-	-	-	-	-	-
Unigene0028575	585	574	491	1574	1259	1145	32.21	37.89	35.21	104.83	87.07	69.14	35.1033	87.0133	1.30963	1.03312e-08	7.22651e-07	cytC	PREDICTED: cytochrome c [Dendroctonus ponderosae]	Cellular Processes;Cellular Processes	Cell growth and death;Cell growth and death	ko04214//Apoptosis - fly;ko04215//Apoptosis - multiple species	K08738;K08738	GO:0031970//organelle envelope lumen;GO:0043231//intracellular membrane-bounded organelle;GO:0044425//membrane part	GO:0046906//tetrapyrrole binding;GO:0046914//transition metal ion binding	GO:0044710//single-organism metabolic process
Unigene0026781	704	800	949	384	300	246	71.1	96.85	124.82	46.9	38.05	27.24	97.59	37.3967	-1.38382	1.04096e-08	7.2592e-07	--	-	-	-	-	-	-	-	-
Unigene0024621	1457	1008	964	331	440	431	34.31	28.45	29.57	9.43	13.01	11.13	30.7767	11.19	-1.45963	1.04905e-08	7.29342e-07	AKR1A1	PREDICTED: alcohol dehydrogenase [NADP(+)]-like isoform X1 [Anoplophora glabripennis]	Metabolism;Metabolism;Metabolism;Metabolism	Global and overview maps;Carbohydrate metabolism;Lipid metabolism;Carbohydrate metabolism	ko01100//Metabolic pathways;ko00010//Glycolysis / Gluconeogenesis;ko00561//Glycerolipid metabolism;ko00040//Pentose and glucuronate interconversions	K00002;K00002;K00002;K00002	-	-	-
Unigene0016074	32	145	16	2183	2798	2445	0.73	3.96	0.47	60.13	80.03	61.06	1.72	67.0733	5.28526	1.07521e-08	7.45275e-07	ACPP	PREDICTED: venom acid phosphatase Acph-1-like [Dendroctonus ponderosae]	-	-	-	-	-	-	-
Unigene0020563	21	31	15	290	191	85	0.2	0.36	0.19	3.36	2.3	0.89	0.25	2.18333	3.12653	1.10281e-08	7.62104e-07	--	PREDICTED: uncharacterized protein LOC109533187 [Dendroctonus ponderosae]	-	-	-	-	-	-	-
Unigene0026780	112	378	126	2072	1790	910	5.67	22.93	8.3	126.79	113.75	50.49	12.3	97.01	2.97948	1.18746e-08	8.18132e-07	--	PREDICTED: lymphocyte antigen 6D-like [Dendroctonus ponderosae]	-	-	-	-	-	-	-
Unigene0031155	4159	4565	4915	617	475	1641	150.52	198.04	231.67	27.01	21.59	65.12	193.41	37.9067	-2.35114	1.22466e-08	8.41242e-07	--	PREDICTED: uncharacterized protein LOC109535840 [Dendroctonus ponderosae]	-	-	-	-	-	-	-
Unigene0027959	60	34	46	2	0	2	7.55	5.13	7.54	0.3	0	0.28	6.74	0.193333	-5.12359	1.268e-08	8.68409e-07	--	-	-	-	-	-	-	-	-
Unigene0022737	864	401	679	5430	5244	1622	35.04	19.49	35.87	266.35	267.12	72.14	30.1333	201.87	2.74399	1.30284e-08	8.8933e-07	LCP17	PREDICTED: endocuticle structural glycoprotein ABD-4-like [Dendroctonus ponderosae]	-	-	-	-	-	-	-
Unigene0021565	151529	99350	127520	21368	41996	35926	5347.6	4202.89	5861.14	912.06	1861.46	1390.3	5137.21	1387.94	-1.88804	1.30916e-08	8.8933e-07	TpnC41C	calmodulin-like protein [Rhynchophorus ferrugineus]	-	-	-	-	-	-	-
Unigene0004051	254	333	135	1135	841	791	3.11	4.89	2.15	16.81	12.94	10.62	3.38333	13.4567	1.9918	1.31017e-08	8.8933e-07	F40A3.3	PREDICTED: phosphatidylethanolamine-binding protein homolog F40A3.3-like isoform X1 [Nicrophorus vespilloides]	-	-	-	-	-	-	-
Unigene0012850	141667	77141	117936	44946	43527	44548	1975.81	1289.67	2142.22	758.17	762.46	681.3	1802.57	733.977	-1.29625	1.36325e-08	9.22625e-07	up	PREDICTED: troponin T, skeletal muscle-like isoform X3 [Dendroctonus ponderosae]	-	-	-	-	-	-	-
Unigene0023074	0	0	0	124	37	22	0	0	0	3.43	1.06	0.55	0.001	1.68	10.7142	1.40862e-08	9.50531e-07	ENO2	neuron-specific enolase [Capsaspora owczarzaki ATCC 30864]	Metabolism;Metabolism;Metabolism;Metabolism;Genetic Information Processing	Global and overview maps;Global and overview maps;Global and overview maps;Carbohydrate metabolism;Folding, sorting and degradation	ko01100//Metabolic pathways;ko01200//Carbon metabolism;ko01230//Biosynthesis of amino acids;ko00010//Glycolysis / Gluconeogenesis;ko03018//RNA degradation	K01689;K01689;K01689;K01689;K01689	-	GO:0016836//hydro-lyase activity;GO:0046872//metal ion binding	GO:0006090//pyruvate metabolic process
Unigene0013727	262	252	233	922	559	556	3.62	4.17	4.19	15.41	9.7	8.43	3.99333	11.18	1.48525	1.49061e-08	1.00041e-06	FPGS	PREDICTED: folylpolyglutamate synthase, mitochondrial isoform X1 [Dendroctonus ponderosae]	Metabolism;Metabolism	Global and overview maps;Metabolism of cofactors and vitamins	ko01100//Metabolic pathways;ko00790//Folate biosynthesis	K01930;K01930	-	-	-
Unigene0032389	69	49	15	0	0	0	2.46	2.09	0.7	0	0	0	1.75	0.001	-10.7731	1.49126e-08	1.00041e-06	--	Transposable element Tc3 transposase, partial [Anoplophora glabripennis]	-	-	-	-	-	-	-
Unigene0007376	8813	3085	1625	30153	26843	23759	465.24	195.22	111.72	1925.24	1779.8	1375.37	257.393	1693.47	2.71794	1.54873e-08	1.03593e-06	CP12	PREDICTED: flexible cuticle protein 12-like [Aethina tumida]	-	-	-	-	-	-	-
Unigene0009077	170	138	123	922	548	338	2.78	2.7	2.62	18.22	11.24	6.06	2.7	11.84	2.13264	1.5605e-08	1.04077e-06	--	CLUMA_CG019536, isoform A [Clunio marinus]	-	-	-	-	-	-	-
Unigene0007062	0	2	0	138	43	63	0	0.05	0	3.7	1.2	1.53	0.0166667	2.14333	7.00675	1.58576e-08	1.05288e-06	--	-	-	-	-	-	-	-	-
Unigene0000445	403	392	263	1397	890	778	3.36	3.92	2.85	14.08	9.32	7.11	3.37667	10.17	1.59065	1.58783e-08	1.05288e-06	--	Oxysterol-binding protein, partial [Anoplophora glabripennis]	-	-	-	-	-	-	-
Unigene0028635	1636	940	1296	281	459	348	29.23	20.13	30.16	6.07	10.3	6.82	26.5067	7.73	-1.77781	1.60376e-08	1.06038e-06	ELOVL7	PREDICTED: elongation of very long chain fatty acids protein AAEL008004-like [Dendroctonus ponderosae]	-	-	-	-	-	-	-
Unigene0030702	9018	6666	6383	2867	2759	3873	128.08	113.49	118.07	49.25	49.22	60.32	119.88	52.93	-1.17943	1.73746e-08	1.14547e-06	--	PREDICTED: uncharacterized protein LOC109538883 isoform X1 [Dendroctonus ponderosae]	-	-	-	-	-	-	-
Unigene0022669	3777	3836	2515	8867	9445	11976	41.72	50.8	36.18	118.47	131.04	145.07	42.9	131.527	1.61631	1.78188e-08	1.1714e-06	path	PREDICTED: proton-coupled amino acid transporter-like protein pathetic [Dendroctonus ponderosae]	-	-	-	-	-	-	-
Unigene0020504	152	365	207	2539	625	2043	2.52	7.26	4.47	50.95	13.02	37.17	4.75	33.7133	2.82732	1.83168e-08	1.2007e-06	GBA	PREDICTED: glucosylceramidase-like [Dendroctonus ponderosae]	Metabolism;Cellular Processes;Metabolism;Metabolism	Global and overview maps;Transport and catabolism;Lipid metabolism;Glycan biosynthesis and metabolism	ko01100//Metabolic pathways;ko04142//Lysosome;ko00600//Sphingolipid metabolism;ko00511//Other glycan degradation	K01201;K01201;K01201;K01201	-	-	-
Unigene0019080	46	30	11	291	488	124	4.18	3.27	1.3	32	55.73	12.36	2.91667	33.3633	3.51587	2.00996e-08	1.31381e-06	--	PREDICTED: chymotrypsin inhibitor-like [Aedes albopictus]	-	-	-	-	-	-	-
Unigene0005510	3209	2489	3070	1152	1236	1339	123.11	114.46	153.39	53.45	59.56	56.33	130.32	56.4467	-1.2071	2.03186e-08	1.32435e-06	--	-	-	-	-	-	-	-	-
Unigene0021142	803	643	415	1782	1601	1735	11.11	10.67	7.48	29.83	27.83	26.33	9.75333	27.9967	1.52129	2.08204e-08	1.35321e-06	Slc17a5	PREDICTED: putative inorganic phosphate cotransporter isoform X2 [Dendroctonus ponderosae]	-	-	-	-	-	-	-
Unigene0019487	364	94	57	19	8	18	18.56	5.75	3.79	1.17	0.51	1.01	9.36667	0.896667	-3.38489	2.13381e-08	1.38294e-06	Lyz1	C-type lysozyme [Rhynchophorus ferrugineus]	-	-	-	-	-	-	-
Unigene0000026	62	22	30	0	0	0	4.54	1.93	2.86	0	0	0	3.11	0.001	-11.6027	2.25666e-08	1.45844e-06	--	Bm781, partial [Brugia malayi]	-	-	-	-	-	-	-
Unigene0024683	2904	2509	2412	1163	947	1478	78.35	81.15	84.76	37.95	32.09	43.73	81.42	37.9233	-1.1023	2.34138e-08	1.50894e-06	CTSG	PREDICTED: brachyurin-like [Dendroctonus ponderosae]	-	-	-	-	-	GO:0016787//hydrolase activity	-
Unigene0029772	0	0	0	43	44	34	0	0	0	0.94	1	0.67	0.001	0.87	9.76487	2.39972e-08	1.54221e-06	POX1	acylCoA dehydrogenase, middle domain containing protein [Acanthamoeba castellanii str. Neff] [Acanthamoeba castellanii]	Metabolism;Cellular Processes;Metabolism;Metabolism;Metabolism;Metabolism	Global and overview maps;Transport and catabolism;Global and overview maps;Lipid metabolism;Lipid metabolism;Lipid metabolism	ko01100//Metabolic pathways;ko04146//Peroxisome;ko01212//Fatty acid metabolism;ko00071//Fatty acid degradation;ko01040//Biosynthesis of unsaturated fatty acids;ko00592//alpha-Linolenic acid metabolism	K00232;K00232;K00232;K00232;K00232;K00232	-	-	GO:0008152//metabolic process
Unigene0009551	365	273	255	1203	711	642	10.06	9.02	9.15	40.1	24.61	19.4	9.41	28.0367	1.57505	2.45327e-08	1.57222e-06	--	AAEL010802-PB [Aedes aegypti]	-	-	-	-	-	-	-
Unigene0011154	394	129	190	3567	911	925	4.11	1.61	2.58	44.99	11.93	10.58	2.76667	22.5	3.0237	2.47746e-08	1.5833e-06	TGM1	PREDICTED: annulin-like [Dendroctonus ponderosae]	-	-	-	-	-	-	-
Unigene0017907	0	0	0	22	50	74	0	0	0	1.23	2.91	3.76	0.001	2.63333	11.3627	2.49829e-08	1.59217e-06	PST2	flavoprotein YCP4 [Sphaeroforma arctica JP610]	-	-	-	-	-	-	-
Unigene0008604	9402	7958	5591	21605	19241	16387	170.86	173.36	132.33	474.86	439.16	326.55	158.85	413.523	1.3803	2.70604e-08	1.71505e-06	snk	PREDICTED: serine protease persephone-like [Anoplophora glabripennis]	-	-	-	-	-	-	-
Unigene0031367	1001	1844	1219	315	294	525	14.47	31.94	22.94	5.51	5.34	8.32	23.1167	6.39	-1.85505	2.77639e-08	1.75479e-06	Pdfr	PREDICTED: PDF receptor-like isoform X1 [Dendroctonus ponderosae]	-	-	-	-	-	-	-
Unigene0014796	0	0	0	25	46	64	0	0	0	1.22	2.33	2.83	0.001	2.12667	11.0544	2.80141e-08	1.76573e-06	TSA1B	thioredoxin peroxidase [Ascaris suum]	Cellular Processes	Transport and catabolism	ko04146//Peroxisome	K13279	-	GO:0003824//catalytic activity;GO:0016209//antioxidant activity	GO:0044710//single-organism metabolic process
Unigene0024428	1926	241	226	34972	26634	51149	69.7	10.46	10.65	1530.79	1210.64	2029.88	30.27	1590.44	5.71539	2.81411e-08	1.76888e-06	LCP17	PREDICTED: endocuticle structural glycoprotein SgAbd-2-like [Dendroctonus ponderosae]	-	-	-	-	-	-	-
Unigene0023198	3109	1649	916	8438	6492	17342	106.77	67.88	40.97	350.48	280.02	653.08	71.8733	427.86	2.57361	2.843e-08	1.78215e-06	LCP22	PREDICTED: endocuticle structural glycoprotein SgAbd-2-like [Aethina tumida]	-	-	-	-	-	-	-
Unigene0022747	179	303	371	96	52	69	13.37	27.14	36.1	8.67	4.88	5.65	25.5367	6.4	-1.99643	2.88512e-08	1.80363e-06	--	-	-	-	-	-	-	-	-
Unigene0006737	0	0	0	22	44	80	0	0	0	0.38	0.79	1.26	0.001	0.81	9.66178	2.99273e-08	1.86582e-06	ACO1	PREDICTED: probable aconitate hydratase, mitochondrial [Tetranychus urticae]	Metabolism;Metabolism;Metabolism;Metabolism;Metabolism;Metabolism	Global and overview maps;Global and overview maps;Global and overview maps;Carbohydrate metabolism;Carbohydrate metabolism;Global and overview maps	ko01100//Metabolic pathways;ko01200//Carbon metabolism;ko01230//Biosynthesis of amino acids;ko00630//Glyoxylate and dicarboxylate metabolism;ko00020//Citrate cycle (TCA cycle);ko01210//2-Oxocarboxylic acid metabolism	K01681;K01681;K01681;K01681;K01681;K01681	-	-	GO:0008152//metabolic process
Unigene0023043	10886	9931	8126	24163	22108	32388	424.65	464.38	412.84	1140.01	1083.16	1385.42	433.957	1202.86	1.47085	3.07924e-08	1.91455e-06	--	PREDICTED: loricrin [Dendroctonus ponderosae]	-	-	-	-	-	-	-
Unigene0002073	6	0	0	45	186	76	0.13	0	0	1.16	4.96	1.77	0.0433333	2.63	5.92344	3.193e-08	1.97992e-06	ADH1	Alcohol dehydrogenase 4, mitochondrial, partial [Anoplophora glabripennis]	Metabolism;Metabolism;Metabolism;Metabolism;Metabolism;Metabolism;Metabolism	Global and overview maps;Carbohydrate metabolism;Lipid metabolism;Xenobiotics biodegradation and metabolism;Xenobiotics biodegradation and metabolism;Metabolism of cofactors and vitamins;Amino acid metabolism	ko01100//Metabolic pathways;ko00010//Glycolysis / Gluconeogenesis;ko00071//Fatty acid degradation;ko00980//Metabolism of xenobiotics by cytochrome P450;ko00982//Drug metabolism - cytochrome P450;ko00830//Retinol metabolism;ko00350//Tyrosine metabolism	K13953;K13953;K13953;K13953;K13953;K13953;K13953	-	-	-
Unigene0022056	479	487	341	1240	836	1070	7.8	9.5	7.23	24.41	17.09	19.1	8.17667	20.2	1.30477	3.23128e-08	1.99826e-06	--	PREDICTED: uncharacterized protein LOC109539941 [Dendroctonus ponderosae]	-	-	-	-	-	-	-
Unigene0014468	432	484	300	2312	1150	958	5.07	6.81	4.58	32.8	16.94	12.32	5.48667	20.6867	1.9147	3.4315e-08	2.11637e-06	Mmp2	PREDICTED: matrix metalloproteinase-2-like isoform X2 [Anoplophora glabripennis]	-	-	-	-	-	-	-
Unigene0011448	1848	1277	1371	649	530	807	48.63	40.28	46.99	20.66	17.52	23.29	45.3	20.49	-1.14459	3.48971e-08	2.1465e-06	--	PREDICTED: uncharacterized protein LOC109537221 isoform X4 [Dendroctonus ponderosae]	-	-	-	-	-	-	-
Unigene0031112	7781	6443	4967	21338	20162	13232	65.57	65.08	54.51	217.48	213.4	122.27	61.72	184.383	1.5789	3.55436e-08	2.18042e-06	mys	PREDICTED: integrin beta-PS isoform X2 [Dendroctonus ponderosae]	Cellular Processes;Environmental Information Processing	Transport and catabolism;Signaling molecules and interaction	ko04145//Phagosome;ko04512//ECM-receptor interaction	K05719;K05719	-	-	-
Unigene0011021	137	87	83	332	295	366	2.65	2.01	2.09	7.75	7.16	7.75	2.25	7.55333	1.74719	3.64876e-08	2.23236e-06	RDH11	PREDICTED: dehydrogenase/reductase SDR family member on chromosome X isoform X3 [Dendroctonus ponderosae]	-	-	-	-	-	-	-
Unigene0022585	78	43	29	206	241	369	2.19	1.45	1.06	6.99	8.49	11.35	1.56667	8.94333	2.51311	3.72554e-08	2.27327e-06	--	PREDICTED: C-type lectin isoform X1 [Tribolium castaneum]	-	-	-	-	-	-	-
Unigene0025802	52	7	112	0	0	0	1.81	0.29	5.08	0	0	0	2.39333	0.001	-11.2248	3.77179e-08	2.29539e-06	--	Bm210 [Brugia malayi]	-	-	-	-	-	-	-
Unigene0031050	303	249	96	1269	594	1541	5.11	5.04	2.11	25.9	12.59	28.52	4.08667	22.3367	2.45042	3.81736e-08	2.31697e-06	CYP6K1	cytochrome P450 CYP6BX1 [Dendroctonus ponderosae]	-	-	-	-	-	-	-
Unigene0012240	1201	1072	957	2662	3191	3881	10.41	11.13	10.8	27.9	34.72	36.87	10.78	33.1633	1.62123	4.02859e-08	2.43873e-06	Glut1	PREDICTED: glucose transporter type 1 isoform X2 [Aethina tumida]	-	-	-	-	-	-	-
Unigene0002663	1675	1627	870	4816	3155	3582	17.62	20.52	11.92	61.27	41.68	41.32	16.6867	48.09	1.52704	4.05906e-08	2.45071e-06	NAAT1	PREDICTED: sodium-dependent nutrient amino acid transporter 1-like [Dendroctonus ponderosae]	-	-	-	-	-	-	-
Unigene0009157	672	551	391	1632	1052	1211	5.8	5.7	4.4	17.04	11.41	11.47	5.3	13.3067	1.32808	4.07732e-08	2.45528e-06	dnajc10	PREDICTED: dnaJ homolog subfamily C member 10-like [Dendroctonus ponderosae]	Genetic Information Processing	Folding, sorting and degradation	ko04141//Protein processing in endoplasmic reticulum	K09530	-	-	-
Unigene0006043	409	492	430	1577	1392	1024	5.23	7.53	7.15	24.37	22.34	14.35	6.63667	20.3533	1.61673	4.25214e-08	2.55385e-06	VNN1	PREDICTED: vanin-like protein 1 [Dendroctonus ponderosae]	Metabolism	Metabolism of cofactors and vitamins	ko00770//Pantothenate and CoA biosynthesis	K08069	-	-	-
Unigene0006677	5547	697	1379	497	282	222	181.01	27.26	58.61	19.62	11.56	7.94	88.96	13.04	-2.77021	4.28407e-08	2.5663e-06	--	hypothetical protein AND_004704 [Anopheles darlingi]	-	-	-	-	-	-	-
Unigene0025235	28016	16933	15529	61715	51388	44706	379.35	274.84	273.85	1010.69	873.93	663.79	309.347	849.47	1.45734	4.31583e-08	2.57859e-06	Idgf4	PREDICTED: chitinase-like protein Idgf4 isoform X1 [Dendroctonus ponderosae]	Metabolism;Metabolism	Global and overview maps;Carbohydrate metabolism	ko01100//Metabolic pathways;ko00520//Amino sugar and nucleotide sugar metabolism	K01183;K01183	-	-	-
Unigene0001497	15971	10875	12499	6233	3995	7251	323.61	264.14	329.84	152.75	101.67	161.11	305.863	138.51	-1.1429	4.42683e-08	2.63804e-06	mmsB	PREDICTED: 3-hydroxyisobutyrate dehydrogenase, mitochondrial [Dendroctonus ponderosae]	Metabolism;Metabolism	Global and overview maps;Amino acid metabolism	ko01100//Metabolic pathways;ko00280//Valine, leucine and isoleucine degradation	K00020;K00020	-	-	-
Unigene0016467	0	0	0	26	70	36	0	0	0	1.63	4.55	2.04	0.001	2.74	11.42	4.58895e-08	2.72733e-06	--	12 kDa heat shock protein, partial [Ceratitis capitata]	-	-	-	-	-	-	-
Unigene0017739	0	0	0	59	39	24	0	0	0	4.43	3.04	1.63	0.001	3.03333	11.5667	4.60043e-08	2.72733e-06	--	-	-	-	-	-	-	-	-
Unigene0010990	0	0	71	0	0	0	0	0	2.61	0	0	0	0.87	0.001	-9.76487	4.79649e-08	2.83183e-06	TUBA	tubulin alpha chain [Plasmodium falciparum FCH/4]	Cellular Processes	Transport and catabolism	ko04145//Phagosome	K07374	GO:0015630//microtubule cytoskeleton;GO:0032991//macromolecular complex;GO:0043231//intracellular membrane-bounded organelle	GO:0005198//structural molecule activity;GO:0017111//nucleoside-triphosphatase activity;GO:0032550//purine ribonucleoside binding	GO:0043623//cellular protein complex assembly;GO:0044763//single-organism cellular process
Unigene0020688	144	172	85	545	355	659	1.85	2.65	1.42	8.46	5.72	9.27	1.97333	7.81667	1.98592	4.80139e-08	2.83183e-06	BTBD19	PREDICTED: ring canal kelch protein [Anoplophora glabripennis]	-	-	-	-	GO:0000123//histone acetyltransferase complex	-	-
Unigene0029619	241	299	89	21	43	26	3.08	4.58	1.48	0.32	0.69	0.36	3.04667	0.456667	-2.73802	5.03603e-08	2.96261e-06	slc46a1	PREDICTED: proton-coupled folate transporter-like [Anoplophora glabripennis]	-	-	-	-	-	-	-
Unigene0001974	433	506	268	3381	2013	890	4.84	6.79	3.9	45.75	28.28	10.92	5.17667	28.3167	2.45156	5.10083e-08	2.99305e-06	--	PREDICTED: lithostathine [Tribolium castaneum]	-	-	-	-	-	-	-
Unigene0027035	26	27	0	1915	2335	4465	0.65	0.81	0	57.96	73.39	122.53	0.486667	84.6267	7.44203	5.1574e-08	3.01852e-06	Pu	PREDICTED: GTP cyclohydrolase 1-like [Dendroctonus ponderosae]	Metabolism;Metabolism	Global and overview maps;Metabolism of cofactors and vitamins	ko01100//Metabolic pathways;ko00790//Folate biosynthesis	K01495;K01495	-	GO:0017111//nucleoside-triphosphatase activity;GO:0032550//purine ribonucleoside binding	-
Unigene0008551	6376	4471	5019	13024	11079	13101	155.45	130.67	159.37	384.05	339.25	350.25	148.497	357.85	1.26892	5.19843e-08	3.03444e-06	--	PREDICTED: induced stolen tip protein TUB8 isoform X2 [Nicrophorus vespilloides]	-	-	-	-	-	-	-
Unigene0030521	53	43	52	5	0	5	1.48	1.44	1.9	0.17	0	0.15	1.60667	0.106667	-3.91289	5.21105e-08	3.03444e-06	--	PREDICTED: zinc finger BED domain-containing protein 4-like [Anoplophora glabripennis]	-	-	-	-	-	-	-
Unigene0002754	586	389	249	1413	986	1449	7.68	6.11	4.25	22.4	16.23	20.83	6.01333	19.82	1.72072	5.26382e-08	3.05741e-06	UGT1A6	PREDICTED: UDP-glucuronosyltransferase 1-9-like isoform X1 [Dendroctonus ponderosae]	Metabolism;Metabolism;Metabolism;Metabolism;Metabolism;Metabolism;Metabolism;Metabolism	Global and overview maps;Xenobiotics biodegradation and metabolism;Carbohydrate metabolism;Xenobiotics biodegradation and metabolism;Xenobiotics biodegradation and metabolism;Metabolism of cofactors and vitamins;Metabolism of cofactors and vitamins;Carbohydrate metabolism	ko01100//Metabolic pathways;ko00983//Drug metabolism - other enzymes;ko00040//Pentose and glucuronate interconversions;ko00980//Metabolism of xenobiotics by cytochrome P450;ko00982//Drug metabolism - cytochrome P450;ko00830//Retinol metabolism;ko00860//Porphyrin and chlorophyll metabolism;ko00053//Ascorbate and aldarate metabolism	K00699;K00699;K00699;K00699;K00699;K00699;K00699;K00699	-	-	-
Unigene0018006	29	46	22	0	0	0	1.8	3.43	1.78	0	0	0	2.33667	0.001	-11.1902	5.69755e-08	3.30098e-06	--	-	-	-	-	-	-	-	-
Unigene0002481	0	0	0	18	66	53	0	0	0	0.62	2.34	1.64	0.001	1.53333	10.5825	5.78434e-08	3.34282e-06	AAC	ADP,ATP carrier protein [Fonticula alba]	Environmental Information Processing	Signal transduction	ko04020//Calcium signaling pathway	K05863	GO:0019866//organelle inner membrane;GO:0031224//intrinsic component of membrane	-	GO:0044763//single-organism cellular process;GO:0051234//establishment of localization
Unigene0007111	75	146	73	421	369	592	1.36	3.17	1.72	9.21	8.39	11.75	2.08333	9.78333	2.23143	5.86438e-08	3.37826e-06	VCP	PREDICTED: LOW QUALITY PROTEIN: venom serine carboxypeptidase-like [Aethina tumida]	-	-	-	-	-	-	-
Unigene0011237	225	171	172	81	56	82	2.59	2.36	2.58	1.13	0.81	1.03	2.51	0.99	-1.34219	5.87511e-08	3.37826e-06	Aldh3b1	PREDICTED: aldehyde dehydrogenase, dimeric NADP-preferring-like [Anoplophora glabripennis]	Metabolism;Metabolism;Metabolism;Metabolism;Metabolism;Metabolism;Metabolism;Metabolism;Metabolism;Metabolism;Metabolism;Metabolism;Metabolism	Global and overview maps;Amino acid metabolism;Carbohydrate metabolism;Carbohydrate metabolism;Amino acid metabolism;Lipid metabolism;Lipid metabolism;Amino acid metabolism;Amino acid metabolism;Carbohydrate metabolism;Metabolism of other amino acids;Metabolism of terpenoids and polyketides;Amino acid metabolism	ko01100//Metabolic pathways;ko00310//Lysine degradation;ko00010//Glycolysis / Gluconeogenesis;ko00620//Pyruvate metabolism;ko00280//Valine, leucine and isoleucine degradation;ko00071//Fatty acid degradation;ko00561//Glycerolipid metabolism;ko00380//Tryptophan metabolism;ko00330//Arginine and proline metabolism;ko00053//Ascorbate and aldarate metabolism;ko00410//beta-Alanine metabolism;ko00981//In…	K00128;K00128;K00128;K00128;K00128;K00128;K00128;K00128;K00128;K00128;K00128;K00128;K00128	-	GO:0016491//oxidoreductase activity	GO:0044710//single-organism metabolic process
Unigene0025361	299	205	120	12	40	7	5.31	4.37	2.78	0.26	0.89	0.14	4.15333	0.43	-3.27186	6.69878e-08	3.84225e-06	--	PREDICTED: glycine-rich protein DOT1-like [Dendroctonus ponderosae]	-	-	-	-	-	-	-
Unigene0011754	103	51	99	19	10	15	3.91	2.32	4.9	0.87	0.48	0.62	3.71	0.656667	-2.49819	6.74057e-08	3.85372e-06	--	PREDICTED: leucine-rich repeat-containing protein 15 [Tribolium castaneum]	-	-	-	-	-	-	-
Unigene0022613	445	498	351	208	170	211	34.77	46.64	35.72	19.66	16.68	18.08	39.0433	18.14	-1.1059	6.75237e-08	3.85372e-06	--	-	-	-	-	-	-	-	-
Unigene0012826	81	129	10	839	587	752	1.2	2.29	0.19	15.02	10.91	12.21	1.22667	12.7133	3.37353	6.83748e-08	3.89261e-06	Ugt2b	PREDICTED: UDP-glucuronosyltransferase-like [Dendroctonus ponderosae]	Metabolism;Metabolism;Metabolism;Metabolism;Metabolism;Metabolism;Metabolism;Metabolism	Global and overview maps;Xenobiotics biodegradation and metabolism;Carbohydrate metabolism;Xenobiotics biodegradation and metabolism;Xenobiotics biodegradation and metabolism;Metabolism of cofactors and vitamins;Metabolism of cofactors and vitamins;Carbohydrate metabolism	ko01100//Metabolic pathways;ko00983//Drug metabolism - other enzymes;ko00040//Pentose and glucuronate interconversions;ko00980//Metabolism of xenobiotics by cytochrome P450;ko00982//Drug metabolism - cytochrome P450;ko00830//Retinol metabolism;ko00860//Porphyrin and chlorophyll metabolism;ko00053//Ascorbate and aldarate metabolism	K00699;K00699;K00699;K00699;K00699;K00699;K00699;K00699	-	-	-
Unigene0027743	2395	2728	680	8747	11567	9808	32.79	44.78	12.13	144.86	198.93	147.27	29.9	163.687	2.45272	6.94261e-08	3.94268e-06	AADAT	PREDICTED: kynurenine/alpha-aminoadipate aminotransferase, mitochondrial [Dendroctonus ponderosae]	Metabolism;Metabolism;Metabolism;Metabolism;Metabolism	Global and overview maps;Amino acid metabolism;Amino acid metabolism;Global and overview maps;Amino acid metabolism	ko01100//Metabolic pathways;ko00310//Lysine degradation;ko00380//Tryptophan metabolism;ko01210//2-Oxocarboxylic acid metabolism;ko00300//Lysine biosynthesis	K00825;K00825;K00825;K00825;K00825	-	-	-
Unigene0020887	309	336	172	942	776	737	2.31	3.01	1.68	8.52	7.29	6.04	2.33333	7.28333	1.64221	7.00842e-08	3.97023e-06	--	PREDICTED: hybrid signal transduction histidine kinase A-like isoform X2 [Amyelois transitella]	Metabolism;Metabolism;Metabolism	Global and overview maps;Amino acid metabolism;Metabolism of other amino acids	ko01100//Metabolic pathways;ko00380//Tryptophan metabolism;ko00450//Selenocompound metabolism	K00816;K00816;K00816	-	-	-
Unigene0023779	1576	441	173	68	102	34	68.14	22.85	9.74	3.56	5.54	1.61	33.5767	3.57	-3.23346	7.24413e-08	4.09365e-06	--	CLUMA_CG013664, isoform A [Clunio marinus]	-	-	-	-	-	-	-
Unigene0030144	4530	3300	2686	721	1313	1118	102.16	89.21	78.89	19.67	37.19	27.65	90.0867	28.17	-1.67715	7.38477e-08	4.16287e-06	fln	PREDICTED: flightin [Dendroctonus ponderosae]	-	-	-	-	GO:0005859//muscle myosin complex	GO:0005198//structural molecule activity	GO:0003010//voluntary skeletal muscle contraction;GO:0007525//somatic muscle development;GO:0071688//striated muscle myosin thick filament assembly
Unigene0032184	26	8	139	0	0	0	0.87	0.32	6.07	0	0	0	2.42	0.001	-11.2408	7.81501e-08	4.3946e-06	--	hypothetical protein XU18_1456, partial [Perkinsela sp. CCAP 1560/4]	-	-	-	-	-	-	-
Unigene0012187	68	73	66	378	168	498	0.58	0.74	0.73	3.87	1.79	4.62	0.683333	3.42667	2.32614	7.87149e-08	4.41554e-06	--	Cuticlin-1 [Zootermopsis nevadensis]	-	-	-	-	-	-	-
Unigene0023216	143	192	127	601	361	439	5.07	8.17	5.87	25.8	16.09	17.08	6.37	19.6567	1.62565	7.91542e-08	4.42936e-06	--	L-selectin-like protein, partial [Rhynchophorus ferrugineus]	-	-	-	-	-	-	-
Unigene0004856	57345	43003	60812	18138	16498	26768	287.07	258.05	396.48	109.82	103.73	146.94	313.867	120.163	-1.38516	8.21175e-08	4.58399e-06	NNT	PREDICTED: NAD(P) transhydrogenase, mitochondrial-like [Dendroctonus ponderosae]	Metabolism;Metabolism	Global and overview maps;Metabolism of cofactors and vitamins	ko01100//Metabolic pathways;ko00760//Nicotinate and nicotinamide metabolism	K00323;K00323	GO:0031224//intrinsic component of membrane	GO:0000166//nucleotide binding;GO:0008746//NAD(P)+ transhydrogenase activity	GO:0006818//hydrogen transport;GO:0044710//single-organism metabolic process
Unigene0030996	727	596	535	1744	1236	1167	36	35.38	34.5	104.45	76.87	63.37	35.2933	81.5633	1.20853	8.39384e-08	4.67427e-06	--	-	-	-	-	-	-	-	-
Unigene0005794	497	589	665	103	172	193	35.47	50.39	61.81	8.89	15.42	15.1	49.2233	13.1367	-1.90574	8.44072e-08	4.68899e-06	--	hypothetical protein YQE_10283, partial [Dendroctonus ponderosae]	-	-	-	-	-	-	-
Unigene0031268	0	0	0	13	66	66	0	0	0	0.32	1.66	1.45	0.001	1.14333	10.159	8.51466e-08	4.71864e-06	CIT1	CLUMA_CG013651, isoform A [Clunio marinus]	-	-	-	-	-	-	-
Unigene0025825	3460	2559	1194	11331	6091	18643	55.05	48.8	24.74	218.03	121.71	325.24	42.8633	221.66	2.37053	9.56789e-08	5.28954e-06	Klkb1	PREDICTED: proclotting enzyme-like [Dendroctonus ponderosae]	-	-	-	-	-	-	-
Unigene0027481	60	56	38	292	125	317	0.39	0.43	0.32	2.27	1.01	2.23	0.38	1.83667	2.27302	9.66969e-08	5.33297e-06	Agrn	PREDICTED: agrin-like [Dendroctonus ponderosae]	Environmental Information Processing	Signaling molecules and interaction	ko04512//ECM-receptor interaction	K06254	-	-	-
Unigene0009260	28	12	90	0	0	0	0.96	0.49	4.02	0	0	0	1.82333	0.001	-10.8324	9.71353e-08	5.3443e-06	--	daphnid bacterial-ribosomal-RNA-like, possible HGT [Daphnia magna]	-	-	-	-	-	-	-
Unigene0023993	862	765	655	1821	1536	2018	7.85	8.35	7.76	20.05	17.56	20.14	7.98667	19.25	1.26919	9.73816e-08	5.34504e-06	H	PREDICTED: pollen-specific leucine-rich repeat extensin-like protein 1 isoform X1 [Dendroctonus ponderosae]	Environmental Information Processing	Signal transduction	ko04330//Notch signaling pathway	K06064	-	-	-
Unigene0028265	7538	4684	10555	2367	2518	2269	397.11	295.8	724.2	150.82	166.61	131.08	472.37	149.503	-1.65974	1.11318e-07	6.0954e-06	--	pheromone binding protein 14 [Cyrtotrachelus buqueti]	-	-	-	-	-	-	-
Unigene0014659	611	225	197	20	71	35	9.35	4.13	3.93	0.37	1.36	0.59	5.80333	0.773333	-2.90772	1.11679e-07	6.10062e-06	--	PREDICTED: skin secretory protein xP2-like [Aethina tumida]	-	-	-	-	-	-	-
Unigene0027258	4311	2667	3480	1059	841	1728	104.6	77.57	109.97	31.08	25.63	45.98	97.38	34.23	-1.50836	1.17469e-07	6.40162e-06	gutB	PREDICTED: D-arabinitol dehydrogenase 1-like [Dendroctonus ponderosae]	-	-	-	-	-	-	-
Unigene0017927	1987	2202	1184	6730	4646	3977	8.14	10.81	6.32	33.34	23.9	17.86	8.42333	25.0333	1.57139	1.17871e-07	6.40835e-06	LanB1	PREDICTED: laminin subunit beta-1 isoform X1 [Dendroctonus ponderosae]	Environmental Information Processing	Signaling molecules and interaction	ko04512//ECM-receptor interaction	K05636	-	-	-
Unigene0018295	0	0	0	19	83	32	0	0	0	1.4	6.36	2.14	0.001	3.3	11.6883	1.18433e-07	6.42366e-06	ccg-6	-	-	-	-	-	-	-	-
Unigene0024868	547	436	348	1653	1185	875	7.08	6.76	5.86	25.86	19.25	12.41	6.56667	19.1733	1.54587	1.19802e-07	6.4826e-06	--	PREDICTED: zonadhesin-like [Agrilus planipennis]	-	-	-	-	-	-	-
Unigene0011318	9910	9615	10385	2700	3074	4879	90.37	105.1	123.33	29.78	35.21	48.79	106.267	37.9267	-1.4864	1.2288e-07	6.6335e-06	MANBA	PREDICTED: beta-mannosidase [Dendroctonus ponderosae]	Cellular Processes;Metabolism	Transport and catabolism;Glycan biosynthesis and metabolism	ko04142//Lysosome;ko00511//Other glycan degradation	K01192;K01192	-	-	-
Unigene0012555	0	0	0	22	44	45	0	0	0	0.52	1.09	0.97	0.001	0.86	9.74819	1.24366e-07	6.69797e-06	PHO84	phosphate transporter [Capsaspora owczarzaki ATCC 30864]	-	-	-	-	-	-	-
Unigene0016514	1063	1247	390	3918	3064	3812	56.12	78.91	26.81	250.16	203.16	220.67	53.9467	224.663	2.05816	1.2488e-07	6.70987e-06	EbpIII	chemosensory protein 8 [Lissorhoptrus oryzophilus]	-	-	-	-	-	-	-
Unigene0020656	119	155	23	791	571	646	1.94	3.04	0.49	15.63	11.72	11.57	1.82333	12.9733	2.8309	1.26284e-07	6.76948e-06	Ugt2b	PREDICTED: 2-hydroxyacylsphingosine 1-beta-galactosyltransferase-like [Dendroctonus ponderosae]	Metabolism;Metabolism;Metabolism;Metabolism;Metabolism;Metabolism;Metabolism;Metabolism	Global and overview maps;Xenobiotics biodegradation and metabolism;Carbohydrate metabolism;Xenobiotics biodegradation and metabolism;Xenobiotics biodegradation and metabolism;Metabolism of cofactors and vitamins;Metabolism of cofactors and vitamins;Carbohydrate metabolism	ko01100//Metabolic pathways;ko00983//Drug metabolism - other enzymes;ko00040//Pentose and glucuronate interconversions;ko00980//Metabolism of xenobiotics by cytochrome P450;ko00982//Drug metabolism - cytochrome P450;ko00830//Retinol metabolism;ko00860//Porphyrin and chlorophyll metabolism;ko00053//Ascorbate and aldarate metabolism	K00699;K00699;K00699;K00699;K00699;K00699;K00699;K00699	-	-	-
Unigene0010857	0	0	0	21	35	61	0	0	0	0.57	0.98	1.5	0.001	1.01667	9.98963	1.27999e-07	6.84232e-06	GLN1	C. briggsae CBR-GLN-3 protein [Caenorhabditis briggsae]	Metabolism;Metabolism;Metabolism;Metabolism;Metabolism;Metabolism	Global and overview maps;Global and overview maps;Carbohydrate metabolism;Amino acid metabolism;Amino acid metabolism;Energy metabolism	ko01100//Metabolic pathways;ko01230//Biosynthesis of amino acids;ko00630//Glyoxylate and dicarboxylate metabolism;ko00250//Alanine, aspartate and glutamate metabolism;ko00220//Arginine biosynthesis;ko00910//Nitrogen metabolism	K01915;K01915;K01915;K01915;K01915;K01915	-	GO:0016874//ligase activity	GO:0006807//nitrogen compound metabolic process
Unigene0028776	3008	2332	2271	547	506	1196	49.94	46.41	49.1	10.98	10.55	21.77	48.4833	14.4333	-1.74808	1.28491e-07	6.84232e-06	LCT	PREDICTED: myrosinase 1-like [Dendroctonus ponderosae]	-	-	-	-	-	-	-
Unigene0013811	5021	3684	3858	1641	583	1854	70.22	61.76	70.27	27.76	10.24	28.43	67.4167	22.1433	-1.60623	1.28538e-07	6.84232e-06	CES2	PREDICTED: cholinesterase 2-like [Anoplophora glabripennis]	-	-	-	-	-	-	-
Unigene0032460	1283	698	544	2963	2463	2196	54.36	35.45	30.02	151.85	131.08	102.04	39.9433	128.323	1.68376	1.29648e-07	6.88547e-06	TpnC47D	PREDICTED: troponin C-like [Dendroctonus ponderosae]	-	-	-	-	-	-	-
Unigene0001317	0	0	0	31	30	41	0	0	0	1.26	1.27	1.51	0.001	1.34667	10.3952	1.305e-07	6.91467e-06	RPS1	ribosomal protein S3a [Capsaspora owczarzaki ATCC 30864]	Genetic Information Processing	Translation	ko03010//Ribosome	K02984	GO:0015935//small ribosomal subunit	-	GO:0010467//gene expression
Unigene0018628	0	0	0	30	89	18	0	0	0	2.18	6.72	1.19	0.001	3.36333	11.7157	1.37016e-07	7.24323e-06	--	-	-	-	-	-	-	-	-
Unigene0000860	38	11	62	0	0	0	1.48	0.52	3.15	0	0	0	1.71667	0.001	-10.7454	1.37935e-07	7.27502e-06	--	Ac1147-like protein, partial [Diaphorina citri]	-	-	-	-	-	-	-
Unigene0027798	0	0	0	30	31	40	0	0	0	1.07	1.15	1.29	0.001	1.17	10.1923	1.42315e-07	7.48885e-06	GRP	PREDICTED: beta-1,3-glucan-binding protein [Strongylocentrotus purpuratus]	-	-	-	-	-	-	GO:0044238//primary metabolic process
Unigene0029562	7967	6763	4257	2473	2605	3020	81.98	83.42	57.05	30.78	33.67	34.08	74.15	32.8433	-1.17485	1.47378e-07	7.7375e-06	AAEL008004	PREDICTED: elongation of very long chain fatty acids protein AAEL008004 [Aethina tumida]	-	-	-	-	-	-	-
Unigene0004806	365	392	288	1052	797	722	5.38	6.93	5.53	18.76	14.76	11.67	5.94667	15.0633	1.34089	1.48777e-07	7.79315e-06	eat-2	PREDICTED: neuronal acetylcholine receptor subunit alpha-4-like [Dendroctonus ponderosae]	-	-	-	-	-	-	-
Unigene0027219	1827	2235	2183	1395	749	891	106.33	155.93	165.47	98.2	54.75	56.87	142.577	69.94	-1.02755	1.50143e-07	7.84677e-06	--	-	-	-	-	-	-	-	-
Unigene0023836	2829	3029	1991	13772	7884	5206	16.21	20.81	14.86	95.45	56.74	32.71	17.2933	61.6333	1.83349	1.51958e-07	7.92355e-06	Flt1	PREDICTED: vascular endothelial growth factor receptor 1-like isoform X4 [Anoplophora glabripennis]	Environmental Information Processing	Signal transduction	ko04010//MAPK signaling pathway	K05096	-	-	-
Unigene0022804	2577	3720	3577	329	1044	421	77.37	133.89	139.87	11.95	39.37	13.86	117.043	21.7267	-2.4295	1.56988e-07	8.14881e-06	--	PREDICTED: protein takeout-like [Dendroctonus ponderosae]	-	-	-	-	-	-	-
Unigene0029476	2993	1680	1120	607	367	801	42.44	28.55	20.68	10.41	6.54	12.45	30.5567	9.8	-1.64063	1.58422e-07	8.20466e-06	Slc17a5	Sialin [Anoplophora glabripennis]	-	-	-	-	-	-	-
Unigene0022841	3003	2631	892	11336	13789	6564	35.65	37.45	13.79	162.79	205.62	85.46	28.9633	151.29	2.38502	1.65248e-07	8.53893e-06	PPO1	PREDICTED: phenoloxidase 2 [Dendroctonus ponderosae]	-	-	-	-	-	-	-
Unigene0001577	2	0	0	42	57	74	0.03	0	0	0.88	1.25	1.41	0.01	1.18	6.88264	1.67611e-07	8.64155e-06	PXP9	catalase [Acanthamoeba castellanii str. Neff] [Acanthamoeba castellanii]	Metabolism;Cellular Processes;Organismal Systems;Metabolism;Organismal Systems;Environmental Information Processing;Metabolism	Global and overview maps;Transport and catabolism;Aging;Carbohydrate metabolism;Aging;Signal transduction;Amino acid metabolism	ko01200//Carbon metabolism;ko04146//Peroxisome;ko04212//Longevity regulating pathway - worm;ko00630//Glyoxylate and dicarboxylate metabolism;ko04213//Longevity regulating pathway - multiple species;ko04068//FoxO signaling pathway;ko00380//Tryptophan metabolism	K03781;K03781;K03781;K03781;K03781;K03781;K03781	-	-	-
Unigene0003289	21	26	39	0	0	0	0.68	1.01	1.65	0	0	0	1.11333	0.001	-10.1207	1.70561e-07	8.77393e-06	Mtco1	cytochrome c oxidase subunit I (mitochondrion) [Aleuroglyphus ovatus]	Metabolism;Metabolism	Global and overview maps;Energy metabolism	ko01100//Metabolic pathways;ko00190//Oxidative phosphorylation	K02256;K02256	GO:0019866//organelle inner membrane;GO:0031224//intrinsic component of membrane;GO:0043231//intracellular membrane-bounded organelle	GO:0003824//catalytic activity;GO:0046906//tetrapyrrole binding;GO:0046914//transition metal ion binding	GO:0015992//proton transport;GO:0045333//cellular respiration
Unigene0018389	417	113	186	70	26	46	13.32	4.33	7.74	2.7	1.04	1.61	8.46333	1.78333	-2.24665	1.75422e-07	9.00382e-06	--	-	-	-	-	-	-	-	-
Unigene0004375	76	108	58	467	204	295	1.07	1.83	1.07	7.98	3.62	4.57	1.32333	5.39	2.02611	1.77724e-07	9.08135e-06	nesd	PREDICTED: protein nessun dorma [Anoplophora glabripennis]	-	-	-	-	-	-	-
Unigene0022170	208	208	175	96	44	82	4.32	5.18	4.73	2.41	1.15	1.87	4.74333	1.81	-1.38991	1.85703e-07	9.46799e-06	--	PREDICTED: histone-lysine N-methyltransferase SETMAR-like [Hydra vulgaris]	-	-	-	-	-	-	-
Unigene0022326	1778	1028	1419	693	484	720	50.36	34.91	52.35	23.74	17.22	22.36	45.8733	21.1067	-1.11996	1.97185e-07	1.00311e-05	--	hypothetical protein, partial [Rhynchophorus ferrugineus]	-	-	-	-	-	-	-
Unigene0021729	19	13	92	0	0	0	0.6	0.49	3.76	0	0	0	1.61667	0.001	-10.6588	2.00845e-07	1.01947e-05	--	daphnid bacterial-ribosomal-RNA-like, possible HGT, partial [Daphnia magna]	-	-	-	-	-	-	-
Unigene0017779	272	19	172	0	0	0	12.99	1.09	10.7	0	0	0	8.26	0.001	-13.0119	2.06119e-07	1.04393e-05	--	PREDICTED: transforming growth factor-beta-induced protein ig-h3 isoform X2 [Crassostrea gigas]	-	-	-	-	-	-	-
Unigene0029973	25	29	25	0	0	0	1.57	2.18	2.04	0	0	0	1.93	0.001	-10.9144	2.17166e-07	1.09745e-05	CSTB	PREDICTED: stefin-C [Galendromus occidentalis]	-	-	-	-	-	-	-
Unigene0031750	303	292	224	1058	485	992	2.89	3.34	2.79	12.22	5.82	10.39	3.00667	9.47667	1.65621	2.35267e-07	1.18371e-05	Slc16a9	PREDICTED: monocarboxylate transporter 12-like [Anoplophora glabripennis]	-	-	-	-	-	-	-
Unigene0000017	25856	13979	16926	52234	95666	65715	638.3	413.67	544.2	1559.6	2966.21	1778.94	532.057	2101.58	1.98182	2.40323e-07	1.20651e-05	--	PREDICTED: ferritin heavy polypeptide-like 17 [Dendroctonus ponderosae]	-	-	-	-	-	-	-
Unigene0023565	242	308	243	60	93	83	3.49	5.32	4.56	1.05	1.68	1.31	4.45667	1.34667	-1.72657	2.45735e-07	1.2283e-05	SCD	PREDICTED: acyl-CoA desaturase-like isoform X1 [Dendroctonus ponderosae]	Organismal Systems;Metabolism;Metabolism	Aging;Global and overview maps;Lipid metabolism	ko04212//Longevity regulating pathway - worm;ko01212//Fatty acid metabolism;ko01040//Biosynthesis of unsaturated fatty acids	K00507;K00507;K00507	-	-	-
Unigene0023458	1157	1082	1307	153	129	464	40.33	45.21	59.34	6.45	5.65	17.74	48.2933	9.94667	-2.27954	2.47804e-07	1.23595e-05	--	PREDICTED: uncharacterized protein LOC109541229 [Dendroctonus ponderosae]	-	-	-	-	-	-	-
Unigene0016787	10560	5873	7537	2094	2710	3530	53.13	35.42	49.39	12.74	17.13	19.48	45.98	16.45	-1.48292	2.49773e-07	1.24307e-05	col2a1	PREDICTED: collagen alpha-1(I) chain-like [Dendroctonus ponderosae]	Environmental Information Processing	Signaling molecules and interaction	ko04512//ECM-receptor interaction	K19719	-	-	-
Unigene0002366	880	1063	881	2662	1866	2072	38.11	55.18	49.69	139.43	101.49	98.4	47.66	113.107	1.24683	2.50484e-07	1.24391e-05	GRXC4	PREDICTED: glutaredoxin-like isoform X1 [Dendroctonus ponderosae]	-	-	-	-	-	-	-
Unigene0000333	42	27	90	2	0	0	1.25	0.97	3.5	0.07	0	0	1.90667	0.0233333	-6.35252	2.53329e-07	1.25532e-05	--	putative unknown product, partial [Corethrella appendiculata]	-	-	-	-	-	-	-
Unigene0015855	261	249	246	62	30	102	2.75	3.14	3.37	0.79	0.4	1.18	3.08667	0.79	-1.96613	2.66065e-07	1.31559e-05	PK1-R	PREDICTED: neuromedin-U receptor 2-like [Dendroctonus ponderosae]	Environmental Information Processing	Signaling molecules and interaction	ko04080//Neuroactive ligand-receptor interaction	K05052	-	-	-
Unigene0016042	0	2	0	59	46	47	0	0.05	0	1.61	1.31	1.17	0.0166667	1.36333	6.35403	2.76944e-07	1.36644e-05	--	-	-	-	-	-	-	-	-
Unigene0030952	4153	2886	2064	1020	1206	1346	61.44	51.18	39.77	18.25	22.41	21.84	50.7967	20.8333	-1.28584	2.80605e-07	1.3788e-05	y	PREDICTED: protein yellow [Dendroctonus ponderosae]	-	-	-	-	-	-	-
Unigene0003469	0	19	2	198	107	206	0	0.31	0.04	3.3	1.85	3.11	0.116667	2.75333	4.56071	2.80651e-07	1.3788e-05	TEF1	elongation factor 1alpha [Eukaryota sp. PCbi66]	Genetic Information Processing	Translation	ko03013//RNA transport	K03231	-	-	-
Unigene0030396	907	815	602	3916	1384	2155	15.57	16.78	13.46	81.33	29.85	40.58	15.27	50.5867	1.72806	2.98748e-07	1.46145e-05	--	PREDICTED: CAP-Gly domain-containing linker protein 1 isoform X2 [Dendroctonus ponderosae]	-	-	-	-	-	-	-
Unigene0031868	27	11	66	0	0	0	0.7	0.34	2.23	0	0	0	1.09	0.001	-10.0901	3.05066e-07	1.48918e-05	SED4	peptidase S8 and S53 domain-containing protein [Thecamonas trahens ATCC 50062]	Cellular Processes	Transport and catabolism	ko04142//Lysosome	K01279	-	-	-
Unigene0003471	27	27	22	0	0	0	1.04	1.25	1.11	0	0	0	1.13333	0.001	-10.1464	3.09197e-07	1.50614e-05	Ef1alpha100E	PREDICTED: elongation factor 1-alpha-like [Rhagoletis zephyria]	Genetic Information Processing	Translation	ko03013//RNA transport	K03231	-	-	-
Unigene0016744	0	0	0	19	28	63	0	0	0	0.56	0.86	1.68	0.001	1.03333	10.0131	3.11041e-07	1.51191e-05	gto2	PREDICTED: glutathionyl-hydroquinone reductase YqjG-like isoform X1 [Lingula anatina]	-	-	-	-	-	-	-
Unigene0013882	31	27	4	164	369	127	0.8	0.84	0.13	5.12	11.97	3.6	0.59	6.89667	3.54711	3.14768e-07	1.52487e-05	dan	PREDICTED: protein distal antenna-like [Anoplophora glabripennis]	-	-	-	-	-	-	-
Unigene0025293	623	523	375	1471	970	1035	11.15	11.23	8.74	31.86	21.81	20.32	10.3733	24.6633	1.24949	3.15036e-07	1.52487e-05	Pcyt1a	PREDICTED: choline-phosphate cytidylyltransferase A-like isoform X1 [Dendroctonus ponderosae]	Metabolism;Metabolism;Metabolism	Global and overview maps;Lipid metabolism;Metabolism of other amino acids	ko01100//Metabolic pathways;ko00564//Glycerophospholipid metabolism;ko00440//Phosphonate and phosphinate metabolism	K00968;K00968;K00968	-	-	-
Unigene0010264	1884	1102	1952	684	606	699	51.87	36.37	70	22.78	20.96	21.1	52.7467	21.6133	-1.28716	3.18453e-07	1.53816e-05	--	PREDICTED: aquaporin-12 [Anoplophora glabripennis]	-	-	-	-	-	-	-
Unigene0002075	1	0	0	24	51	89	0.02	0	0	0.63	1.39	2.12	0.00666667	1.38	7.69349	3.70417e-07	1.78539e-05	ADH2	Alcohol dehydrogenase 4, mitochondrial, partial [Anoplophora glabripennis]	Metabolism;Metabolism;Metabolism;Metabolism;Metabolism;Metabolism;Metabolism	Global and overview maps;Carbohydrate metabolism;Lipid metabolism;Xenobiotics biodegradation and metabolism;Xenobiotics biodegradation and metabolism;Metabolism of cofactors and vitamins;Amino acid metabolism	ko01100//Metabolic pathways;ko00010//Glycolysis / Gluconeogenesis;ko00071//Fatty acid degradation;ko00980//Metabolism of xenobiotics by cytochrome P450;ko00982//Drug metabolism - cytochrome P450;ko00830//Retinol metabolism;ko00350//Tyrosine metabolism	K13953;K13953;K13953;K13953;K13953;K13953;K13953	-	-	-
Unigene0031655	1374	1159	713	2780	3338	3172	11.48	11.61	7.76	28.1	35.04	29.07	10.2833	30.7367	1.57965	3.72203e-07	1.79024e-05	GPD2	PREDICTED: glycerol-3-phosphate dehydrogenase, mitochondrial isoform X2 [Dendroctonus ponderosae]	Metabolism	Lipid metabolism	ko00564//Glycerophospholipid metabolism	K00111	-	-	-
Unigene0031065	19589	18266	16065	42209	33555	31829	225.25	251.78	240.59	587.03	484.62	401.34	239.207	490.997	1.03746	3.76509e-07	1.80716e-05	PPO1	PREDICTED: phenoloxidase 2 [Dendroctonus ponderosae]	-	-	-	-	-	-	-
Unigene0018707	7	93	26	0	0	0	0.2	3.19	0.97	0	0	0	1.45333	0.001	-10.5051	3.7774e-07	1.80929e-05	--	-	-	-	-	-	-	-	-
Unigene0000218	52	33	37	2	5	2	2.09	1.59	1.93	0.1	0.25	0.09	1.87	0.146667	-3.67243	3.8593e-07	1.84466e-05	X-element\ORF2	reverse transcriptase [Lasius niger]	-	-	-	-	-	-	-
Unigene0021745	59	4	66	0	0	0	1.18	0.1	1.72	0	0	0	1	0.001	-9.96578	3.94859e-07	1.88342e-05	--	late embryogenesis abundant-like protein 1 [Brachionus plicatilis]	-	-	-	-	-	-	-
Unigene0006215	1285	468	207	103	119	120	81.67	35.66	17.14	7.92	9.5	8.36	44.8233	8.59333	-2.38296	3.98077e-07	1.89483e-05	--	-	-	-	-	-	-	-	-
Unigene0001646	2412	3694	1529	8966	9429	7735	29.26	53.72	24.16	131.57	143.68	102.91	35.7133	126.053	1.8195	4.02635e-07	1.90861e-05	--	PREDICTED: X-linked interleukin-1 receptor accessory protein-like 2 [Anoplophora glabripennis]	-	-	-	-	-	-	-
Unigene0008346	3	1	0	37	43	54	0.24	0.09	0	3.53	4.26	4.67	0.11	4.15333	5.23869	4.14238e-07	1.95956e-05	--	Uncharacterized protein APZ42_003968 [Daphnia magna]	-	-	-	-	-	-	-
Unigene0021167	38	2	6	415	267	88	2.88	0.18	0.59	38.06	25.43	7.32	1.21667	23.6033	4.27798	4.15956e-07	1.96364e-05	Lcp65Ab1	larval cuticle protein 8.7 [Culex quinquefasciatus]	-	-	-	-	-	-	-
Unigene0023693	222	243	265	93	96	88	2	2.63	3.12	1.02	1.09	0.87	2.58333	0.993333	-1.37888	4.20266e-07	1.97991e-05	SETMAR	PREDICTED: histone-lysine N-methyltransferase SETMAR-like [Camponotus floridanus]	Metabolism	Amino acid metabolism	ko00310//Lysine degradation	K11433	-	-	-
Unigene0020040	0	0	0	27	14	82	0	0	0	0.74	0.4	2.04	0.001	1.06	10.0498	4.24418e-07	1.99538e-05	qorB	PREDICTED: quinone oxidoreductase 2-like [Drosophila bipectinata]	-	-	-	-	-	-	-
Unigene0004335	196060	131118	146269	58476	74959	70248	3006.88	2410.5	2921.59	1084.68	1443.89	1181.4	2779.66	1236.66	-1.16846	4.25813e-07	1.99784e-05	ARGK	PREDICTED: arginine kinase isoform X2 [Dendroctonus ponderosae]	Metabolism;Metabolism	Global and overview maps;Amino acid metabolism	ko01100//Metabolic pathways;ko00330//Arginine and proline metabolism	K00933;K00933	-	-	-
Unigene0029415	56	69	67	743	115	572	0.95	1.41	1.48	15.29	2.46	10.67	1.28	9.47333	2.88773	4.36083e-07	2.03769e-05	SLC17A1	PREDICTED: putative inorganic phosphate cotransporter [Dendroctonus ponderosae]	-	-	-	-	-	-	-
Unigene0030077	6612	6044	4532	14941	9858	10298	74.39	81.51	66.41	203.31	139.3	127.05	74.1033	156.553	1.07904	4.43067e-07	2.06236e-05	Moe	PREDICTED: moesin/ezrin/radixin homolog 1 isoform X1 [Anoplophora glabripennis]	-	-	-	-	-	-	-
Unigene0017938	2318	1402	2019	312	141	732	37.97	27.53	43.07	6.18	2.9	13.15	36.19	7.41	-2.28805	4.43162e-07	2.06236e-05	LCT	PREDICTED: myrosinase 1-like [Dendroctonus ponderosae]	-	-	-	-	-	-	-
Unigene0028873	1002	970	731	2660	1626	1693	4.72	5.48	4.49	15.16	9.62	8.75	4.89667	11.1767	1.19062	4.81363e-07	2.23561e-05	INF2	PREDICTED: inverted formin-2 [Tribolium castaneum]	-	-	-	-	-	-	-
Unigene0013978	0	0	0	22	36	33	0	0	0	0.66	1.12	0.89	0.001	0.89	9.79766	4.86314e-07	2.25404e-05	LSP1	-	-	-	-	-	-	-	-
Unigene0025428	502	1061	584	3798	4910	1907	28.07	71.11	42.52	256.83	344.79	116.92	47.2333	239.513	2.34223	4.89008e-07	2.26196e-05	--	pheromone binding protein 10 [Cyrtotrachelus buqueti]	-	-	-	-	-	-	-
Unigene0021369	9814	6704	5521	17589	16075	17400	26.11	21.38	19.13	56.6	53.72	50.77	22.2067	53.6967	1.27384	4.98423e-07	2.29742e-05	Ppn	PREDICTED: papilin isoform X1 [Dendroctonus ponderosae]	-	-	-	-	-	-	-
Unigene0008405	9505	7226	6973	19256	20505	35457	162.99	148.54	155.73	399.37	441.63	666.74	155.753	502.58	1.69009	4.98676e-07	2.29742e-05	VCP	PREDICTED: venom serine carboxypeptidase-like [Anoplophora glabripennis]	-	-	-	-	-	-	-
Unigene0026909	1069	1006	832	2272	1594	2066	10.54	11.89	10.68	27.09	19.74	22.33	11.0367	23.0533	1.06267	5.16896e-07	2.37658e-05	Aats-gln	PREDICTED: probable glutamine--tRNA ligase isoform X1 [Dendroctonus ponderosae]	Metabolism;Genetic Information Processing	Global and overview maps;Translation	ko01100//Metabolic pathways;ko00970//Aminoacyl-tRNA biosynthesis	K01886;K01886	GO:0044424//intracellular part	GO:0004812//aminoacyl-tRNA ligase activity;GO:0032550//purine ribonucleoside binding	GO:0006418//tRNA aminoacylation for protein translation
Unigene0021965	30417	19334	30028	67146	105952	172765	678.75	517.17	872.7	1812.24	2969.53	4227.54	689.54	3003.1	2.12275	5.20658e-07	2.38909e-05	Os04g0650000	cysteine proteinase [Hypera postica]	Cellular Processes;Cellular Processes;Cellular Processes	Transport and catabolism;Transport and catabolism;Transport and catabolism	ko04142//Lysosome;ko04145//Phagosome;ko04140//Autophagy - animal	K01365;K01365;K01365	-	-	-
Unigene0022667	1450	1569	1450	3631	3792	3631	18.25	23.67	23.77	55.28	59.95	50.12	21.8967	55.1167	1.33178	5.23794e-07	2.39868e-05	Slc26a11	PREDICTED: sodium-independent sulfate anion transporter-like [Anoplophora glabripennis]	-	-	-	-	-	-	GO:0044765//single-organism transport
Unigene0032203	453	571	331	1898	1195	966	3.94	5.95	3.75	19.95	13.04	9.21	4.54667	14.0667	1.6294	5.31563e-07	2.42658e-05	hs6st3b	PREDICTED: heparan-sulfate 6-O-sulfotransferase 2 isoform X1 [Dendroctonus ponderosae]	Metabolism	Glycan biosynthesis and metabolism	ko00534//Glycosaminoglycan biosynthesis - heparan sulfate / heparin	K02514	-	-	-
Unigene0002686	20	28	44	232	324	117	0.29	0.48	0.82	4.02	5.83	1.84	0.53	3.89667	2.87818	5.32001e-07	2.42658e-05	Tl	PREDICTED: protein toll-like [Dendroctonus ponderosae]	Organismal Systems	Immune system	ko04624//Toll and Imd signaling pathway	K18809	-	-	-
Unigene0005056	459	332	184	1111	787	950	13.06	11.32	6.82	38.23	28.12	29.64	10.4	31.9967	1.62134	5.43256e-07	2.473e-05	deltaTry	PREDICTED: trypsin-like [Dendroctonus ponderosae]	-	-	-	-	-	-	-
Unigene0018319	450	513	358	1425	924	890	3.2	4.37	3.31	12.24	8.24	6.93	3.62667	9.13667	1.33302	5.80469e-07	2.63196e-05	PIK3CD	PREDICTED: phosphatidylinositol 4,5-bisphosphate 3-kinase catalytic subunit delta isoform [Dendroctonus ponderosae]	Metabolism;Cellular Processes;Organismal Systems;Environmental Information Processing;Organismal Systems;Environmental Information Processing;Environmental Information Processing;Metabolism;Environmental Information Processing	Global and overview maps;Transport and catabolism;Aging;Signal transduction;Aging;Signal transduction;Signal transduction;Carbohydrate metabolism;Signal transduction	ko01100//Metabolic pathways;ko04140//Autophagy - animal;ko04212//Longevity regulating pathway - worm;ko04150//mTOR signaling pathway;ko04213//Longevity regulating pathway - multiple species;ko04070//Phosphatidylinositol signaling system;ko04068//FoxO signaling pathway;ko00562//Inositol phosphate metabolism;ko04012//ErbB signaling pathway	K00922;K00922;K00922;K00922;K00922;K00922;K00922;K00922;K00922	-	GO:0016772//transferase activity, transferring phosphorus-containing groups	GO:0006796//phosphate-containing compound metabolic process;GO:0044763//single-organism cellular process
Unigene0009207	316	320	198	1406	1201	554	10.71	13	8.74	57.63	51.12	20.59	10.8167	43.1133	1.99488	5.97875e-07	2.70298e-05	GRP	PREDICTED: beta-1,3-glucan-binding protein [Dendroctonus ponderosae]	Organismal Systems	Immune system	ko04624//Toll and Imd signaling pathway	K20692	-	-	-
Unigene0000359	181450	110788	134225	347635	404116	613695	5653.86	4138.07	5447.05	13101.2	15815.3	20968.9	5079.66	16628.5	1.71085	5.98489e-07	2.70298e-05	--	ferritin 2-like protein, partial [Rhynchophorus ferrugineus]	-	-	-	-	-	-	-
Unigene0027039	43	6	56	0	0	0	1.08	0.18	1.83	0	0	0	1.03	0.001	-10.0084	6.07612e-07	2.73868e-05	--	-	-	-	-	-	-	-	-
Unigene0030283	195	225	201	1222	899	414	1.21	1.68	1.63	9.2	7.03	2.83	1.50667	6.35333	2.07615	6.08781e-07	2.73868e-05	DUOX2	PREDICTED: dual oxidase 2-like [Anoplophora glabripennis]	Environmental Information Processing;Organismal Systems	Signal transduction;Immune system	ko04013//MAPK signaling pathway - fly;ko04624//Toll and Imd signaling pathway	K13411;K13411	-	-	-
Unigene0025617	216	121	152	81	34	40	10.65	7.15	9.76	4.83	2.11	2.16	9.18667	3.03333	-1.59864	6.12563e-07	2.7503e-05	--	PREDICTED: venom serine protease Bi-VSP [Tribolium castaneum]	-	-	-	-	-	-	-
Unigene0030325	239	199	221	106	90	98	19.89	19.85	23.95	10.67	9.41	8.94	21.23	9.67333	-1.13402	6.25313e-07	2.80206e-05	--	-	-	-	-	-	-	-	-
Unigene0005453	49	8	37	0	0	0	2.72	0.53	2.67	0	0	0	1.97333	0.001	-10.9464	6.37561e-07	2.85138e-05	--	DNA binding protein [Acanthamoeba castellanii str. Neff] [Acanthamoeba castellanii]	-	-	-	-	-	-	-
Unigene0000415	349	397	226	121	119	140	3.8	5.19	3.21	1.6	1.63	1.67	4.06667	1.63333	-1.31603	6.45831e-07	2.88274e-05	--	-	-	-	-	-	-	-	-
Unigene0017557	7055	1484	156	76	17	41	353.45	89.12	10.18	4.61	1.07	2.25	150.917	2.64333	-5.83525	6.72128e-07	2.9943e-05	LYZ	C-type lysozyme [Rhynchophorus ferrugineus]	-	-	-	-	-	-	-
Unigene0008605	101	61	78	295	190	327	1.54	1.12	1.55	5.45	3.65	5.48	1.40333	4.86	1.7921	6.83504e-07	3.03908e-05	--	PREDICTED: uncharacterized protein LOC109534626 isoform X4 [Dendroctonus ponderosae]	-	-	-	-	-	-	-
Unigene0028731	32	29	79	525	122	807	0.73	0.8	2.35	14.52	3.51	20.24	1.29333	12.7567	3.30209	6.85459e-07	3.04187e-05	ACPP	PREDICTED: venom acid phosphatase Acph-1-like [Dendroctonus ponderosae]	-	-	-	-	-	-	-
Unigene0010881	3722	1187	1333	161	348	581	69.01	26.38	32.19	3.61	8.1	11.81	42.5267	7.84	-2.43944	7.09407e-07	3.14207e-05	--	PREDICTED: skin secretory protein xP2 [Tribolium castaneum]	-	-	-	-	-	-	-
Unigene0007175	2076	1800	1765	4165	3290	3664	26.75	27.8	29.62	64.91	53.24	51.77	28.0567	56.64	1.01348	7.14593e-07	3.15347e-05	DARS	PREDICTED: aspartate--tRNA ligase, cytoplasmic [Anoplophora glabripennis]	Genetic Information Processing	Translation	ko00970//Aminoacyl-tRNA biosynthesis	K22503	-	-	-
Unigene0013359	1003	869	284	157	161	233	9.77	10.14	3.6	1.85	1.97	2.49	7.83667	2.10333	-1.89756	7.14729e-07	3.15347e-05	Pxd	PREDICTED: peroxidase-like [Dendroctonus ponderosae]	-	-	-	-	-	-	-
Unigene0017660	128	136	63	514	245	407	3.56	4.54	2.28	17.3	8.56	12.42	3.46	12.76	1.88278	7.16597e-07	3.15564e-05	--	AGAP008113-PA [Anopheles gambiae str. PEST] [Anopheles gambiae]	-	-	-	-	-	-	-
Unigene0011903	44139	36725	28091	81806	76622	76210	957.37	954.85	793.53	2146.05	2087.34	1812.61	901.917	2015.33	1.15995	7.19876e-07	3.16401e-05	--	Insect cuticle protein [Oryctes borbonicus]	-	-	-	-	-	-	-
Unigene0015669	1040	747	660	2249	2072	1608	12.31	10.6	10.17	32.19	30.8	20.87	11.0267	27.9533	1.34202	7.24397e-07	3.17779e-05	--	Pleckstrin homology domain containing protein [Oryctes borbonicus]	-	-	-	-	-	-	-
Unigene0014190	94	187	144	512	538	583	1.42	3.38	2.83	9.34	10.19	9.64	2.54333	9.72333	1.93473	7.25791e-07	3.17783e-05	Tret1	PREDICTED: facilitated trehalose transporter Tret1-like [Dendroctonus ponderosae]	-	-	-	-	-	-	-
Unigene0020167	1855	1222	1168	439	618	592	48.12	38	39.46	13.77	20.13	16.84	41.86	16.9133	-1.30741	7.33818e-07	3.20686e-05	KLKB1	PREDICTED: serine protease 27-like isoform X1 [Dendroctonus ponderosae]	-	-	-	-	-	-	-
Unigene0003870	0	0	0	19	35	34	0	0	0	2.85	5.45	4.62	0.001	4.30667	12.0724	7.8419e-07	3.42047e-05	--	rRNA promoter binding protein [Echinococcus granulosus]	-	-	-	-	-	-	-
Unigene0008096	4	10	14	163	106	46	0.08	0.23	0.35	3.82	2.58	0.98	0.22	2.46	3.48308	7.90077e-07	3.43961e-05	snk	PREDICTED: serine protease persephone-like [Anoplophora glabripennis]	-	-	-	-	-	-	-
Unigene0026137	2611	2639	1910	5711	4093	4595	34.58	41.9	32.95	91.49	68.09	66.74	36.4767	75.44	1.04836	7.99299e-07	3.47316e-05	CCT1	PREDICTED: T-complex protein 1 subunit alpha [Dendroctonus ponderosae]	-	-	-	-	GO:0044424//intracellular part	GO:0005515//protein binding;GO:0032550//purine ribonucleoside binding	GO:0044267//cellular protein metabolic process
Unigene0029492	17	90	47	0	2	0	1.49	9.44	5.36	0	0.22	0	5.43	0.0733333	-6.21034	8.12671e-07	3.5246e-05	--	-	-	-	-	-	-	-	-
Unigene0032211	30	23	17	0	0	0	0.93	0.85	0.68	0	0	0	0.82	0.001	-9.67948	8.3921e-07	3.63283e-05	--	nucleic-acid-binding protein from transposon x-element, partial [Lasius niger]	-	-	-	-	-	-	-
Unigene0007071	0	2	0	64	79	23	0	0.06	0	1.86	2.38	0.61	0.02	1.61667	6.33688	8.7095e-07	3.76313e-05	acp4	PREDICTED: venom acid phosphatase Acph-1-like [Dendroctonus ponderosae]	-	-	-	-	-	-	-
Unigene0020047	134	186	110	409	490	556	3.62	6.03	3.87	13.37	16.64	16.48	4.50667	15.4967	1.78183	8.92299e-07	3.84812e-05	slc25a35	PREDICTED: solute carrier family 25 member 35-like [Dendroctonus ponderosae]	-	-	-	-	-	-	-
Unigene0018130	336	298	264	1030	520	655	5.9	6.27	6.04	21.88	11.47	12.61	6.07	15.32	1.33565	9.00236e-07	3.87479e-05	nrv2	PREDICTED: sodium/potassium-transporting ATPase subunit beta-2-like [Dendroctonus ponderosae]	-	-	-	-	-	-	-
Unigene0013217	8381	8397	10045	2366	3944	3178	248.42	298.36	387.78	84.82	146.83	103.3	311.52	111.65	-1.48034	9.01861e-07	3.87479e-05	--	-	-	-	-	-	-	-	-
Unigene0020798	33	37	42	0	0	2	2.17	2.92	3.6	0	0	0.14	2.89667	0.0466667	-5.95586	9.14937e-07	3.92362e-05	Mlp60A	muscle LIM protein Mlp84B-like protein [Sarcoptes scabiei]	-	-	-	-	-	-	-
Unigene0006498	1382	1253	803	3265	2555	2253	8.59	9.34	6.5	24.56	19.95	15.36	8.14333	19.9567	1.29318	9.1817e-07	3.93015e-05	sup-17	PREDICTED: disintegrin and metalloproteinase domain-containing protein 10 [Dendroctonus ponderosae]	-	-	-	-	-	-	-
Unigene0025596	1078	1388	1376	3469	3209	4287	19.17	29.58	31.86	74.6	71.66	83.59	26.87	76.6167	1.51166	9.32051e-07	3.98213e-05	--	phosphotransferase, partial [Oryctes borbonicus]	-	-	-	-	-	-	-
Unigene0010004	2	0	0	34	42	71	0.1	0	0	2.04	2.61	3.86	0.0333333	2.83667	6.41109	9.74878e-07	4.15737e-05	CYP1	PREDICTED: peptidyl-prolyl cis-trans isomerase [Drosophila biarmipes]	Environmental Information Processing	Signal transduction	ko04020//Calcium signaling pathway	K09565	-	GO:0016859//cis-trans isomerase activity	GO:0044267//cellular protein metabolic process
Unigene0026361	888	566	174	76	98	141	2.8	2.14	0.72	0.29	0.39	0.49	1.88667	0.39	-2.27429	9.89693e-07	4.21189e-05	cht-3	Carbohydrate-binding protein, partial [Oryctes borbonicus]	-	-	-	-	-	-	-
Unigene0010527	5934	5739	1838	16649	13732	23602	75.96	88.06	30.64	257.77	220.78	331.3	64.8867	269.95	2.0567	9.99152e-07	4.23725e-05	Cpq	PREDICTED: carboxypeptidase Q-like [Dendroctonus ponderosae]	-	-	-	-	-	-	-
Unigene0030546	269	251	329	90	101	117	13.69	15.31	21.81	5.54	6.46	6.53	16.9367	6.17667	-1.45525	1.03642e-06	4.37105e-05	--	-	-	-	-	-	-	-	-
Unigene0021190	111	97	163	22	12	0	0.7	0.74	1.34	0.17	0.1	0	0.926667	0.09	-3.36405	1.04824e-06	4.41281e-05	--	-	-	-	-	-	-	-	-
Unigene0014286	16	27	26	0	0	0	0.67	1.35	1.41	0	0	0	1.14333	0.001	-10.159	1.09219e-06	4.58103e-05	rps8	PREDICTED: 40S ribosomal protein S8-like [Rhagoletis zephyria]	Genetic Information Processing	Translation	ko03010//Ribosome	K02995	GO:0030529//intracellular ribonucleoprotein complex	-	GO:0010467//gene expression
Unigene0026478	334	52	41	970	930	1469	14.37	2.68	2.3	50.46	50.24	69.29	6.45	56.6633	3.13504	1.10714e-06	4.63524e-05	LCP-14	PREDICTED: endocuticle structural glycoprotein ABD-4-like [Dendroctonus ponderosae]	-	-	-	-	-	-	-
Unigene0020146	51	4	52	0	0	0	1.98	0.19	2.63	0	0	0	1.6	0.001	-10.6439	1.10999e-06	4.63871e-05	--	-	-	-	-	-	-	-	-
Unigene0009089	1069	1018	612	1995	3957	4591	32.32	36.9	24.1	72.96	150.28	152.23	31.1067	125.157	2.00844	1.12043e-06	4.67383e-05	slv	PREDICTED: sugar transporter SWEET1 [Anoplophora glabripennis]	-	-	-	-	-	-	-
Unigene0012745	0	0	8	178	40	90	0	0	0.18	3.69	0.86	1.69	0.06	2.08	5.11548	1.18245e-06	4.9081e-05	--	-	-	-	-	-	-	-	-
Unigene0005669	330	191	294	59	100	71	3.95	2.74	4.59	0.86	1.51	0.93	3.76	1.1	-1.77323	1.19532e-06	4.94131e-05	--	PREDICTED: O-acyltransferase like protein-like [Aethina tumida]	-	-	-	-	-	-	-
Unigene0020586	127	190	85	712	428	348	5.54	9.93	4.83	37.55	23.44	16.64	6.76667	25.8767	1.93513	1.20978e-06	4.99209e-05	--	-	-	-	-	-	-	-	-
Unigene0029851	131	148	112	544	243	401	2.01	2.72	2.23	10.07	4.67	6.73	2.32	7.15667	1.62516	1.22432e-06	5.04303e-05	UGT2B10	PREDICTED: UDP-glucuronosyltransferase 2B7-like [Anoplophora glabripennis]	Metabolism;Metabolism;Metabolism;Metabolism;Metabolism;Metabolism;Metabolism;Metabolism	Global and overview maps;Xenobiotics biodegradation and metabolism;Carbohydrate metabolism;Xenobiotics biodegradation and metabolism;Xenobiotics biodegradation and metabolism;Metabolism of cofactors and vitamins;Metabolism of cofactors and vitamins;Carbohydrate metabolism	ko01100//Metabolic pathways;ko00983//Drug metabolism - other enzymes;ko00040//Pentose and glucuronate interconversions;ko00980//Metabolism of xenobiotics by cytochrome P450;ko00982//Drug metabolism - cytochrome P450;ko00830//Retinol metabolism;ko00860//Porphyrin and chlorophyll metabolism;ko00053//Ascorbate and aldarate metabolism	K00699;K00699;K00699;K00699;K00699;K00699;K00699;K00699	-	-	-
Unigene0026914	14	36	22	0	0	0	0.56	1.72	1.14	0	0	0	1.14	0.001	-10.1548	1.23797e-06	5.0901e-05	--	daphnid bacterial-ribosomal-RNA-like, possible HGT [Daphnia magna]	-	-	-	-	-	-	-
Unigene0030854	649	697	399	1527	1260	1617	3.7	4.76	2.96	10.52	9.02	10.1	3.80667	9.88	1.37598	1.24029e-06	5.09053e-05	--	CG31998, partial [Drosophila busckii]	-	-	-	-	-	-	-
Unigene0010639	5091	4718	3212	11270	7989	8050	30.28	33.64	24.88	81.07	59.68	52.5	29.6	64.4167	1.12184	1.25584e-06	5.14513e-05	Nrg	PREDICTED: neuroglian isoform X2 [Dendroctonus ponderosae]	-	-	-	-	-	-	-
Unigene0024938	53309	54658	45496	127527	109864	92731	132.95	163.4	147.78	384.67	344.13	253.6	148.043	327.467	1.14533	1.27928e-06	5.22253e-05	apolpp	PREDICTED: apolipophorins isoform X1 [Dendroctonus ponderosae]	-	-	-	-	-	-	-
Unigene0026872	1388	970	800	2999	1745	2417	21.52	18.03	16.15	56.24	33.98	41.09	18.5667	43.77	1.23723	1.28188e-06	5.22383e-05	--	PREDICTED: transmembrane protein 114 isoform X1 [Nicrophorus vespilloides]	-	-	-	-	-	-	-
Unigene0018923	2138	1699	1440	4575	3653	3091	42.88	40.85	37.61	110.97	92.02	67.98	40.4467	90.3233	1.15908	1.33118e-06	5.41511e-05	AnxB11	PREDICTED: annexin B11-like isoform X6 [Anoplophora glabripennis]	-	-	-	-	-	-	-
Unigene0006904	590	389	485	208	229	205	16.94	13.39	18.13	7.22	8.26	6.45	16.1533	7.31	-1.14389	1.35885e-06	5.51789e-05	rasl11b	PREDICTED: ras-related and estrogen-regulated growth inhibitor-like protein [Dendroctonus ponderosae]	-	-	-	-	-	GO:0032550//purine ribonucleoside binding	GO:0035556//intracellular signal transduction
Unigene0021848	20821	18246	16699	6286	6168	10865	401.2	421.45	419.07	146.5	149.27	229.57	413.907	175.113	-1.24102	1.37993e-06	5.5936e-05	Lip3	PREDICTED: lipase 3-like isoform X1 [Dendroctonus ponderosae]	Cellular Processes;Metabolism	Transport and catabolism;Lipid metabolism	ko04142//Lysosome;ko00100//Steroid biosynthesis	K01052;K01052	-	-	-
Unigene0014370	0	0	0	17	60	19	0	0	0	0.69	2.54	0.7	0.001	1.31	10.3554	1.44314e-06	5.83951e-05	RGI1	-	-	-	-	-	-	-	-
Unigene0012902	0	0	0	23	17	47	0	0	0	0.6	0.46	1.11	0.001	0.723333	9.49852	1.45946e-06	5.89515e-05	GND2	PREDICTED: 6-phosphogluconate dehydrogenase, decarboxylating isoform X1 [Strongylocentrotus purpuratus]	Metabolism;Metabolism;Metabolism;Metabolism	Global and overview maps;Global and overview maps;Metabolism of other amino acids;Carbohydrate metabolism	ko01100//Metabolic pathways;ko01200//Carbon metabolism;ko00480//Glutathione metabolism;ko00030//Pentose phosphate pathway	K00033;K00033;K00033;K00033	-	GO:0000166//nucleotide binding;GO:0016614//oxidoreductase activity, acting on CH-OH group of donors;GO:0048037//cofactor binding	GO:0006739//NADP metabolic process
Unigene0011519	29	37	21	192	172	83	0.37	0.56	0.35	2.95	2.74	1.16	0.426667	2.28333	2.41996	1.46273e-06	5.89798e-05	danr	PREDICTED: protein distal antenna [Aethina tumida]	-	-	-	-	-	-	-
Unigene0023838	18	476	36	8	5	10	0.94	29.94	2.46	0.51	0.33	0.58	11.1133	0.473333	-4.55329	1.47387e-06	5.93247e-05	--	putative bacterial contaminant of aquasalis, partial [Anopheles aquasalis]	-	-	-	-	-	-	-
Unigene0022774	41	40	33	146	110	131	0.59	0.68	0.61	2.52	1.97	2.05	0.626667	2.18	1.79856	1.49031e-06	5.98813e-05	--	hypothetical protein TcasGA2_TC033836 [Tribolium castaneum]	-	-	-	-	-	-	-
Unigene0027729	0	2	0	32	93	34	0	0.07	0	1.12	3.38	1.08	0.0233333	1.86	6.31677	1.50354e-06	6.03073e-05	ACS1	acetyl-CoA synthetase [Dictyostelium lacteum]	Metabolism;Metabolism;Metabolism;Metabolism;Metabolism;Metabolism	Global and overview maps;Global and overview maps;Carbohydrate metabolism;Carbohydrate metabolism;Carbohydrate metabolism;Carbohydrate metabolism	ko01100//Metabolic pathways;ko01200//Carbon metabolism;ko00010//Glycolysis / Gluconeogenesis;ko00620//Pyruvate metabolism;ko00630//Glyoxylate and dicarboxylate metabolism;ko00640//Propanoate metabolism	K01895;K01895;K01895;K01895;K01895;K01895	-	GO:0003824//catalytic activity	-
Unigene0005898	96	77	56	21	14	24	1.83	1.76	1.39	0.48	0.34	0.5	1.66	0.44	-1.91561	1.52387e-06	6.10161e-05	--	phosphotransferase, partial [Oryctes borbonicus]	-	-	-	-	-	-	-
Unigene0022064	538	219	213	51	32	113	8.04	3.92	4.15	0.92	0.6	1.85	5.37	1.12333	-2.25714	1.53935e-06	6.15285e-05	CES2	PREDICTED: cholinesterase 2-like [Anoplophora glabripennis]	-	-	-	-	-	-	-
Unigene0029692	262	174	252	97	86	94	13.89	11.06	17.4	6.22	5.73	5.46	14.1167	5.80333	-1.28245	1.54763e-06	6.17519e-05	--	PREDICTED: transmembrane protein 80 [Tribolium castaneum]	-	-	-	-	-	-	-
Unigene0016695	0	2	0	34	51	47	0	0.11	0	1.94	3.03	2.43	0.0366667	2.46667	6.07195	1.60013e-06	6.36251e-05	SOD1	Superoxide dismutase (Cu-Zn) 1, partial [Ceratitis capitata]	Cellular Processes;Organismal Systems	Transport and catabolism;Aging	ko04146//Peroxisome;ko04213//Longevity regulating pathway - multiple species	K04565;K04565	-	-	GO:0006801//superoxide metabolic process;GO:0044710//single-organism metabolic process
Unigene0006504	0	0	0	30	36	16	0	0	0	0.91	1.14	0.44	0.001	0.83	9.69697	1.6291e-06	6.46651e-05	--	-	-	-	-	-	-	-	-
Unigene0019240	26	8	49	0	0	0	0.98	0.36	2.4	0	0	0	1.24667	0.001	-10.2839	1.64312e-06	6.51091e-05	RAT5	histone H2, partial [Entodinium caudatum]	-	-	-	-	-	-	-
Unigene0031791	8	87	13	0	0	0	0.23	2.95	0.48	0	0	0	1.22	0.001	-10.2527	1.65054e-06	6.52903e-05	--	-	-	-	-	-	-	-	-
Unigene0021390	180	48	145	19	0	13	4.8	1.53	5.03	0.61	0	0.38	3.78667	0.33	-3.52039	1.68178e-06	6.64116e-05	--	-	-	-	-	-	-	-	-
Unigene0011031	322	277	199	52	4	62	4.79	4.94	3.86	0.94	0.07	1.01	4.53	0.673333	-2.75012	1.697e-06	6.68974e-05	GBA3	beta-glucosidase, partial [Rhynchophorus ferrugineus]	-	-	-	-	-	-	-
Unigene0010095	156	128	83	647	301	289	2.31	2.28	1.6	11.61	5.61	4.7	2.06333	7.30667	1.82424	1.73078e-06	6.81121e-05	--	PREDICTED: RNA-directed DNA polymerase from mobile element jockey-like [Linepithema humile]	-	-	-	-	-	-	-
Unigene0007517	3514	3200	2573	1310	1483	1725	104.77	114.36	99.91	47.24	55.53	56.4	106.347	53.0567	-1.00317	1.77091e-06	6.95718e-05	--	-	-	-	-	-	-	-	-
Unigene0015918	56	8	22	0	0	0	2.05	0.35	1.05	0	0	0	1.15	0.001	-10.1674	1.80016e-06	7.05002e-05	--	-	-	-	-	-	-	-	-
Unigene0031455	852	714	503	1835	2053	1501	7.4	7.43	5.69	19.27	22.39	14.29	6.84	18.65	1.44711	1.80068e-06	7.05002e-05	bowl	PREDICTED: protein bowel [Dendroctonus ponderosae]	-	-	-	-	-	-	-
Unigene0024172	676	481	680	168	242	252	10.47	8.93	13.72	3.15	4.71	4.28	11.04	4.04667	-1.44793	1.90047e-06	7.42803e-05	PLB1	PREDICTED: phospholipase B1, membrane-associated-like [Dendroctonus ponderosae]	Metabolism;Metabolism;Metabolism;Metabolism;Metabolism;Metabolism	Global and overview maps;Lipid metabolism;Lipid metabolism;Lipid metabolism;Lipid metabolism;Lipid metabolism	ko01100//Metabolic pathways;ko00564//Glycerophospholipid metabolism;ko00565//Ether lipid metabolism;ko00590//Arachidonic acid metabolism;ko00592//alpha-Linolenic acid metabolism;ko00591//Linoleic acid metabolism	K14621;K14621;K14621;K14621;K14621;K14621	-	-	GO:0044707//single-multicellular organism process
Unigene0029573	0	0	0	25	34	19	0	0	0	0.74	1.04	0.51	0.001	0.763333	9.57617	1.90565e-06	7.43562e-05	--	-	-	-	-	-	-	-	-
Unigene0015351	2	0	0	58	34	35	0.09	0	0	3.26	1.98	1.78	0.03	2.34	6.2854	1.91041e-06	7.44151e-05	--	-	-	-	-	-	-	-	-
Unigene0020170	831	961	761	540	235	444	25.07	34.75	29.9	19.7	8.9	14.69	29.9067	14.43	-1.0514	1.95757e-06	7.6123e-05	--	-	-	-	-	-	-	-	-
Unigene0016169	68	3	38	0	0	0	2.34	0.12	1.7	0	0	0	1.38667	0.001	-10.4374	1.97776e-06	7.67778e-05	--	-	-	-	-	-	-	-	-
Unigene0008441	27	22	47	0	1	0	1.71	1.67	3.87	0	0.08	0	2.41667	0.0266667	-6.50184	1.99874e-06	7.73305e-05	TAR1-A	Protein TAR1 [Trichinella pseudospiralis]	-	-	-	-	-	-	-
Unigene0000944	10825	10725	8818	4769	2963	6314	378.88	449.98	401.97	201.89	130.25	242.34	410.277	191.493	-1.0993	2.04397e-06	7.89011e-05	--	PREDICTED: uncharacterized protein LOC109540286 [Dendroctonus ponderosae]	-	-	-	-	-	-	-
Unigene0014601	0	0	0	21	16	49	0	0	0	0.69	0.54	1.46	0.001	0.896667	9.80843	2.04621e-06	7.89011e-05	PIR	PREDICTED: pirin isoform X2 [Crassostrea gigas]	-	-	-	-	-	-	-
Unigene0015308	10	21	45	0	0	0	0.42	1.06	2.46	0	0	0	1.31333	0.001	-10.359	2.0685e-06	7.96268e-05	--	-	-	-	-	-	-	-	-
Unigene0022660	189	64	174	38	30	31	5.67	2.3	6.8	1.38	1.13	1.02	4.92333	1.17667	-2.06493	2.07677e-06	7.98114e-05	--	-	-	-	-	-	-	-	-
Unigene0001301	3588	3884	2110	12010	8761	6123	15.71	20.39	12.04	63.62	48.19	29.41	16.0467	47.0733	1.55264	2.16801e-06	8.31783e-05	if	PREDICTED: integrin alpha-PS2-like isoform X1 [Dendroctonus ponderosae]	-	-	-	-	-	-	-
Unigene0022121	0	0	0	19	70	12	0	0	0	0.61	2.33	0.35	0.001	1.09667	10.0989	2.18123e-06	8.35458e-05	--	PREDICTED: serine-rich adhesin for platelets [Amyelois transitella]	-	-	-	-	-	-	-
Unigene0023656	44	29	26	149	97	112	1.48	1.17	1.14	6.04	4.09	4.12	1.26333	4.75	1.91069	2.22504e-06	8.50817e-05	--	PREDICTED: uncharacterized protein LOC109541799 [Dendroctonus ponderosae]	-	-	-	-	-	-	-
Unigene0025559	5	11	10	221	139	22	0.15	0.39	0.39	7.95	5.19	0.72	0.31	4.62	3.89755	2.28614e-06	8.72727e-05	--	PREDICTED: tetra-peptide repeat homeobox protein 1-like [Dendroctonus ponderosae]	-	-	-	-	-	-	-
Unigene0020432	0	0	0	42	11	33	0	0	0	2.63	0.71	1.87	0.001	1.73667	10.7621	2.30943e-06	8.78694e-05	--	-	-	-	-	-	-	-	-
Unigene0005866	727	559	776	200	311	162	46.44	42.8	64.56	15.45	24.95	11.35	51.2667	17.25	-1.57142	2.32046e-06	8.81428e-05	--	-	-	-	-	-	-	-	-
Unigene0016881	1351	789	711	278	137	453	86.08	60.26	59	21.42	10.96	31.65	68.4467	21.3433	-1.68119	2.33882e-06	8.86936e-05	--	PREDICTED: serine proteases 1/2-like [Drosophila suzukii]	-	-	-	-	-	-	-
Unigene0016477	2	101	25	0	0	0	0.08	5.01	1.35	0	0	0	2.14667	0.001	-11.0679	2.36629e-06	8.94394e-05	--	-	-	-	-	-	-	-	-
Unigene0027728	2	0	0	20	79	53	0.04	0	0	0.52	2.14	1.25	0.0133333	1.30333	6.61102	2.42408e-06	9.14731e-05	ACS1	acetyl-CoA synthetase [Dictyostelium lacteum]	-	-	-	-	-	GO:0003824//catalytic activity	-
Unigene0002374	0	0	0	23	32	20	0	0	0	0.77	1.11	0.61	0.001	0.83	9.69697	2.43803e-06	9.18484e-05	RPP0	PREDICTED: 60S acidic ribosomal protein P0-like [Tetranychus urticae]	Genetic Information Processing	Translation	ko03010//Ribosome	K02941	GO:0030529//intracellular ribonucleoprotein complex	GO:0003824//catalytic activity	-
Unigene0001855	1359	920	875	2429	1987	2646	17.75	14.41	14.89	38.38	32.6	37.9	15.6833	36.2933	1.21047	2.45338e-06	9.22752e-05	5NUC	PREDICTED: protein 5NUC-like [Dendroctonus ponderosae]	Metabolism;Metabolism;Metabolism;Metabolism	Global and overview maps;Nucleotide metabolism;Nucleotide metabolism;Metabolism of cofactors and vitamins	ko01100//Metabolic pathways;ko00230//Purine metabolism;ko00240//Pyrimidine metabolism;ko00760//Nicotinate and nicotinamide metabolism	K19970;K19970;K19970;K19970	-	GO:0008252//nucleotidase activity	-
Unigene0005580	764	888	506	1959	1467	1680	4.26	5.93	3.67	13.2	10.27	10.27	4.62	11.2467	1.28353	2.46683e-06	9.26292e-05	SEMA-2A	PREDICTED: LOW QUALITY PROTEIN: semaphorin-2A-like [Aethina tumida]	-	-	-	-	-	-	-
Unigene0011107	38	5	43	0	0	0	1.79	0.28	2.64	0	0	0	1.57	0.001	-10.6165	2.53638e-06	9.49303e-05	--	hypothetical protein [Daphnia magna]	-	-	-	-	-	-	-
Unigene0014353	190	188	141	75	58	85	3.8	4.51	3.67	1.81	1.46	1.86	3.99333	1.71	-1.2236	2.59978e-06	9.71392e-05	PAQR3	PREDICTED: progestin and adipoQ receptor family member 3 [Dendroctonus ponderosae]	-	-	-	-	-	-	-
Unigene0026629	222	185	191	623	362	425	3.1	3.1	3.48	10.54	6.36	6.52	3.22667	7.80667	1.27466	2.63439e-06	9.79692e-05	MKRN2OS	PREDICTED: MKRN2 opposite strand protein [Dendroctonus ponderosae]	-	-	-	-	-	-	-
Unigene0016333	79	44	57	8	14	5	2.9	1.94	2.73	0.36	0.65	0.2	2.52333	0.403333	-2.64529	2.63893e-06	9.79692e-05	--	mariner transposase [Chrysoperla plorabunda]	-	-	-	-	-	-	-
Unigene0026652	3178	1262	1753	275	323	851	38.1	18.14	27.37	3.99	4.86	11.19	27.87	6.68	-2.06079	2.82126e-06	0.000104569	Slc41a1	PREDICTED: solute carrier family 41 member 1-like [Dendroctonus ponderosae]	-	-	-	-	-	-	-
Unigene0010989	108	12	189	0	0	0	1.99	0.27	4.54	0	0	0	2.26667	0.001	-11.1464	2.8829e-06	0.000106681	TUBA	alpha tubulin [Trypanosoma cruzi strain CL Brener] [Trypanosoma cruzi]	Cellular Processes	Transport and catabolism	ko04145//Phagosome	K07374	GO:0015630//microtubule cytoskeleton	GO:0005198//structural molecule activity	-
Unigene0024384	5006	4675	2779	10840	10722	8819	79.05	88.5	57.15	207.04	212.66	152.71	74.9	190.803	1.34905	2.89035e-06	0.000106785	TUBA3C	PREDICTED: tubulin alpha-3 chain [Anoplophora glabripennis]	Cellular Processes	Transport and catabolism	ko04145//Phagosome	K07374	GO:0015630//microtubule cytoskeleton;GO:0032991//macromolecular complex	GO:0005198//structural molecule activity;GO:0016788//hydrolase activity, acting on ester bonds;GO:0017111//nucleoside-triphosphatase activity;GO:0032550//purine ribonucleoside binding	GO:0043623//cellular protein complex assembly;GO:0044763//single-organism cellular process
Unigene0005876	370	300	241	750	589	892	6.01	5.85	5.1	14.74	12.02	15.9	5.65333	14.22	1.33075	2.92895e-06	0.000108037	--	PREDICTED: acyl-coenzyme A thioesterase 9, mitochondrial-like [Dendroctonus ponderosae]	-	-	-	-	-	-	-
Unigene0024326	67	52	56	350	357	124	0.54	0.5	0.59	3.42	3.62	1.1	0.543333	2.71333	2.32016	2.93753e-06	0.000108161	--	PREDICTED: trithorax group protein osa-like [Anoplophora glabripennis]	-	-	-	-	-	-	-
Unigene0031745	169	194	170	1025	602	341	15.26	21	19.99	111.93	68.26	33.76	18.75	71.3167	1.92735	2.94175e-06	0.000108161	--	-	-	-	-	-	-	-	-
Unigene0004980	17	65	7	0	0	0	0.76	3.49	0.41	0	0	0	1.55333	0.001	-10.6012	2.96521e-06	0.000108849	--	-	-	-	-	-	-	-	-
Unigene0004248	169	113	106	358	280	338	2.36	1.89	1.92	6.04	4.9	5.17	2.05667	5.37	1.38461	2.98869e-06	0.000109536	SYT16	PREDICTED: synaptotagmin-16 isoform X2 [Anoplophora glabripennis]	-	-	-	-	-	-	-
Unigene0023140	2	2	30	1438	386	892	0.11	0.14	2.23	99.19	27.65	55.79	0.826667	60.8767	6.20244	3.07806e-06	0.000112631	--	pheromone binding protein 7 [Cyrtotrachelus buqueti]	-	-	-	-	-	-	-
Unigene0018719	28	73	3	0	0	0	1.29	4.04	0.18	0	0	0	1.83667	0.001	-10.8429	3.25491e-06	0.000118724	--	plant Late Embryo Abundant (LEA) related [Caenorhabditis elegans]	-	-	-	-	-	-	-
Unigene0013837	2090	1563	1345	4447	2782	2956	14.67	13.16	12.3	37.76	24.53	22.76	13.3767	28.35	1.08363	3.3475e-06	0.00012133	pigs	PREDICTED: GAS2-like protein pickled eggs [Dendroctonus ponderosae]	-	-	-	-	-	-	-
Unigene0016019	16	16	30	0	0	0	1.06	1.27	2.58	0	0	0	1.63667	0.001	-10.6765	3.39736e-06	0.000122943	--	-	-	-	-	-	-	-	-
Unigene0016880	572	382	309	132	82	212	16.65	13.33	11.71	4.65	3	6.77	13.8967	4.80667	-1.53163	3.43314e-06	0.000124042	TLG3	PREDICTED: brachyurin-like, partial [Agrilus planipennis]	Environmental Information Processing	Signaling molecules and interaction	ko04080//Neuroactive ligand-receptor interaction	K01312	-	-	-
Unigene0021983	6347	9317	3151	2181	1870	2638	119.24	209.82	77.1	49.56	44.13	54.35	135.387	49.3467	-1.45606	3.45411e-06	0.000124603	--	PREDICTED: zinc finger protein GLIS2-like [Dendroctonus ponderosae]	-	-	-	-	GO:0043231//intracellular membrane-bounded organelle	GO:0043169//cation binding	GO:0006355//regulation of transcription, DNA-templated
Unigene0023310	11859	9733	7282	23998	32310	21520	109.98	108.2	87.96	269.19	376.36	218.86	102.047	288.137	1.49752	3.53219e-06	0.000127123	Inx3	PREDICTED: innexin inx3 [Anoplophora glabripennis]	-	-	-	-	GO:0031224//intrinsic component of membrane	-	GO:0044765//single-organism transport
Unigene0030544	10	75	9	0	0	0	0.32	2.88	0.38	0	0	0	1.19333	0.001	-10.2208	3.53506e-06	0.000127123	--	-	-	-	-	-	-	-	-
Unigene0001433	30	23	68	4	0	0	0.58	0.53	1.71	0.09	0	0	0.94	0.03	-4.96963	3.57034e-06	0.000128191	--	-	-	-	-	-	-	-	-
Unigene0017148	2763	652	546	268	203	358	43.07	12.18	11.09	5.05	3.97	6.12	22.1133	5.04667	-2.13151	3.58204e-06	0.000128411	PPAF1	PREDICTED: serine protease gd-like [Dendroctonus ponderosae]	-	-	-	-	-	-	-
Unigene0026096	294	222	145	572	547	806	4.34	3.93	2.79	10.22	10.15	13.05	3.68667	11.14	1.59536	3.59188e-06	0.000128563	SVOP	PREDICTED: synaptic vesicle glycoprotein 2B-like isoform X1 [Dendroctonus ponderosae]	-	-	-	-	-	-	-
Unigene0010728	52	36	30	177	109	116	1.25	1.04	0.94	5.14	3.28	3.05	1.07667	3.82333	1.82826	3.708e-06	0.000132306	sing	CLUMA_CG001828, isoform A [Clunio marinus]	-	-	-	-	-	-	-
Unigene0029530	4500	3047	2588	1198	1359	1844	19.66	15.96	14.73	6.33	7.46	8.84	16.7833	7.54333	-1.15376	3.77752e-06	0.000134577	Col11a1	PREDICTED: collagen alpha-1(I) chain-like [Apis mellifera]	-	-	-	-	-	-	-
Unigene0000247	70	88	42	15	15	14	3.95	5.95	3.09	1.02	1.06	0.87	4.33	0.983333	-2.13861	3.8635e-06	0.000137427	--	mariner transposase [Chrysoperla plorabunda]	-	-	-	-	-	-	-
Unigene0025291	907	782	568	2697	1706	1316	7.84	8.1	6.39	28.2	18.52	12.47	7.44333	19.73	1.40637	3.91899e-06	0.000139185	ItgaPS4	PREDICTED: integrin alpha-PS5-like [Dendroctonus ponderosae]	-	-	-	-	-	-	-
Unigene0018148	11	86	6	0	0	0	0.29	2.73	0.21	0	0	0	1.07667	0.001	-10.0724	3.95461e-06	0.000140233	--	-	-	-	-	-	-	-	-
Unigene0003441	949	923	917	3232	1781	1714	9.41	10.97	11.84	38.74	22.17	18.63	10.74	26.5133	1.30372	4.19724e-06	0.000148607	slc16a12b	PREDICTED: monocarboxylate transporter 13-like [Dendroctonus ponderosae]	-	-	-	-	-	-	-
Unigene0002892	3621	565	526	160	54	118	175.23	32.77	33.15	9.36	3.28	6.26	80.3833	6.3	-3.67347	4.24621e-06	0.000149878	LCP17	PREDICTED: endocuticle structural glycoprotein SgAbd-2-like [Anoplophora glabripennis]	-	-	-	-	-	-	-
Unigene0030545	12	49	12	0	0	0	0.37	1.82	0.49	0	0	0	0.893333	0.001	-9.80305	4.36485e-06	0.000153593	--	-	-	-	-	-	-	-	-
Unigene0011478	10	81	7	0	0	0	0.35	3.42	0.32	0	0	0	1.36333	0.001	-10.4129	4.37785e-06	0.000153793	CV_2180	phosphoglycolate phosphatase [Thecamonas trahens ATCC 50062]	-	-	-	-	-	-	-
Unigene0007803	273	155	85	473	1113	730	7.76	5.28	3.15	16.26	39.73	22.75	5.39667	26.2467	2.28199	4.38395e-06	0.000153793	Pu	PREDICTED: GTP cyclohydrolase 1-like [Dendroctonus ponderosae]	Metabolism;Metabolism	Global and overview maps;Metabolism of cofactors and vitamins	ko01100//Metabolic pathways;ko00790//Folate biosynthesis	K01495;K01495	-	GO:0017111//nucleoside-triphosphatase activity;GO:0032550//purine ribonucleoside binding	-
Unigene0019334	1444	1146	1037	3113	2320	2027	24.95	23.73	23.33	65.04	50.34	38.4	24.0033	51.26	1.0946	4.42939e-06	0.00015515	snk	PREDICTED: serine protease snake-like [Dendroctonus ponderosae]	-	-	-	-	-	GO:0008233//peptidase activity	-
Unigene0025490	64	72	52	260	888	174	0.7	0.94	0.74	3.44	12.19	2.09	0.793333	5.90667	2.89635	4.52184e-06	0.000158147	Sb	PREDICTED: serine proteinase stubble [Dendroctonus ponderosae]	-	-	-	-	-	-	-
Unigene0002856	448	307	542	187	175	166	8.76	7.19	13.8	4.42	4.3	3.56	9.91667	4.09333	-1.27658	4.67633e-06	0.000163302	--	-	-	-	-	-	-	-	-
Unigene0006769	813	634	381	1582	1731	1493	10.44	9.76	6.37	24.58	27.93	21.03	8.85667	24.5133	1.46873	4.80468e-06	0.000167274	ADORA2A	PREDICTED: adenosine receptor A2b isoform X1 [Dendroctonus ponderosae]	Environmental Information Processing;Environmental Information Processing	Signal transduction;Signaling molecules and interaction	ko04020//Calcium signaling pathway;ko04080//Neuroactive ligand-receptor interaction	K04266;K04266	-	-	-
Unigene0021803	109	88	118	22	12	0	2.21	2.13	3.11	0.54	0.3	0	2.48333	0.28	-3.14878	4.83622e-06	0.000168117	--	-	-	-	-	-	-	-	-
Unigene0024293	337	233	180	96	56	124	11.53	9.55	8.02	3.97	2.41	4.65	9.7	3.67667	-1.39959	4.89535e-06	0.000169436	--	-	-	-	-	-	-	-	-
Unigene0008746	1570	3043	1793	341	615	845	69.4	161.25	103.23	18.23	34.15	40.96	111.293	31.1133	-1.83876	4.89632e-06	0.000169436	--	-	-	-	-	-	-	-	-
Unigene0014557	36	28	31	2	0	4	1.38	1.29	1.55	0.09	0	0.17	1.40667	0.0866667	-4.02066	4.91458e-06	0.000169812	--	-	-	-	-	-	-	-	-
Unigene0004036	0	2	3	102	34	20	0	0.05	0.08	2.64	0.92	0.47	0.0433333	1.34333	4.9542	4.95475e-06	0.000170835	--	PREDICTED: uncharacterized protein LOC109540553 [Dendroctonus ponderosae]	-	-	-	-	-	-	-
Unigene0001536	5887	2707	3133	12456	9303	8663	376.04	207.28	260.64	962.32	746.36	606.8	281.32	771.827	1.45606	4.95906e-06	0.000170835	--	-	-	-	-	-	-	-	-
Unigene0010456	2358	2701	1565	5591	4813	4739	36.89	50.66	31.89	105.8	94.58	81.31	39.8133	93.8967	1.23782	5.01839e-06	0.000172361	Pino	PREDICTED: protein pinocchio [Dendroctonus ponderosae]	-	-	-	-	-	-	-
Unigene0009627	20	23	14	0	0	0	0.96	1.33	0.88	0	0	0	1.05667	0.001	-10.0453	5.03465e-06	0.00017266	--	Thyroglobulin type-1 repeat protein 1 [Sarcoptes scabiei]	-	-	-	-	-	-	-
Unigene0001663	53	44	110	19	6	6	1.99	1.98	5.38	0.86	0.28	0.25	3.11667	0.463333	-2.74988	5.11673e-06	0.000175214	--	-	-	-	-	-	-	-	-
Unigene0023121	213	369	310	163	83	106	2.6	5.4	4.93	2.41	1.27	1.42	4.31	1.7	-1.34215	5.30877e-06	0.000181277	tre1	PREDICTED: trehalase-like [Dendroctonus ponderosae]	Metabolism;Metabolism	Global and overview maps;Carbohydrate metabolism	ko01100//Metabolic pathways;ko00500//Starch and sucrose metabolism	K01194;K01194	-	-	-
Unigene0019477	102	92	80	15	30	11	4.53	4.9	4.63	0.81	1.67	0.54	4.68667	1.00667	-2.21898	5.30959e-06	0.000181277	--	-	-	-	-	-	-	-	-
Unigene0025306	9	28	26	0	0	0	0.37	1.38	1.39	0	0	0	1.04667	0.001	-10.0316	5.31777e-06	0.000181286	Odc1	ornithine decarboxylase 1, variant [Capsaspora owczarzaki ATCC 30864]	Metabolism;Metabolism;Metabolism	Global and overview maps;Metabolism of other amino acids;Amino acid metabolism	ko01100//Metabolic pathways;ko00480//Glutathione metabolism;ko00330//Arginine and proline metabolism	K01581;K01581;K01581	-	-	-
Unigene0006682	368	271	234	818	475	712	5.13	4.53	4.25	13.79	8.32	10.88	4.63667	10.9967	1.24591	5.44762e-06	0.000185437	--	PREDICTED: J domain-containing protein DDB_G0295729 [Agrilus planipennis]	-	-	-	-	-	-	-
Unigene0007271	46	3	38	0	0	0	1.54	0.12	1.66	0	0	0	1.10667	0.001	-10.112	5.57868e-06	0.000189337	--	YeeE/YedE family protein [Oxytricha trifallax]	-	-	-	-	-	-	-
Unigene0024560	150	152	82	487	244	505	1.12	1.36	0.8	4.4	2.29	4.14	1.09333	3.61	1.72327	5.61341e-06	0.000190234	olf413	PREDICTED: MOXD1 homolog 2 [Dendroctonus ponderosae]	-	-	-	-	-	-	-
Unigene0021627	745	265	180	116	95	104	9.22	3.93	2.9	1.74	1.48	1.41	5.35	1.54333	-1.79349	5.63273e-06	0.000190607	Mvl	PREDICTED: protein Malvolio-like [Dendroctonus ponderosae]	Cellular Processes	Transport and catabolism	ko04142//Lysosome	K21398	-	-	-
Unigene0024524	346	237	234	152	39	35	10.6	8.7	9.34	5.63	1.5	1.18	9.54667	2.77	-1.78511	5.74434e-06	0.000194098	--	-	-	-	-	-	-	-	-
Unigene0016127	2667	1804	2669	974	873	1361	58.64	47.55	76.43	25.9	24.11	32.82	60.8733	27.61	-1.14062	6.02621e-06	0.000203323	pgaE	endopolygalacturonase [Sitophilus oryzae]	Metabolism;Metabolism	Global and overview maps;Carbohydrate metabolism	ko01100//Metabolic pathways;ko00040//Pentose and glucuronate interconversions	K01213;K01213	-	-	-
Unigene0010220	332	271	209	712	455	610	7.18	7.03	5.89	18.63	12.36	14.47	6.7	15.1533	1.1774	6.14343e-06	0.000206899	--	PREDICTED: apolipoprotein D [Dendroctonus ponderosae]	-	-	-	-	-	-	-
Unigene0028851	175	49	18	2	9	2	6.28	2.11	0.84	0.09	0.41	0.08	3.07667	0.193333	-3.99221	6.15024e-06	0.000206899	--	PREDICTED: calphotin-like [Dendroctonus ponderosae]	-	-	-	-	-	-	-
Unigene0027896	1323	1607	1493	4610	7606	3391	16.64	24.23	24.46	70.14	120.18	46.78	21.7767	79.0333	1.85968	6.17844e-06	0.000207543	Odc1	PREDICTED: ornithine decarboxylase 1 [Tribolium castaneum]	Metabolism;Metabolism;Metabolism	Global and overview maps;Metabolism of other amino acids;Amino acid metabolism	ko01100//Metabolic pathways;ko00480//Glutathione metabolism;ko00330//Arginine and proline metabolism	K01581;K01581;K01581	-	-	-
Unigene0026147	643	533	282	136	138	231	8.86	8.8	5.06	2.27	2.39	3.49	7.57333	2.71667	-1.47909	6.19237e-06	0.000207707	UGT2B17	PREDICTED: UDP-glucuronosyltransferase 2C1 [Dendroctonus ponderosae]	-	-	-	-	-	GO:0016757//transferase activity, transferring glycosyl groups	-
Unigene0024405	1422	1090	892	446	513	627	56.16	51.6	45.88	21.3	25.44	27.15	51.2133	24.63	-1.0561	6.2483e-06	0.000209277	--	-	-	-	-	-	-	-	-
Unigene0002606	34	101	3	804	2663	3698	0.5	1.77	0.06	14.21	48.89	59.27	0.776667	40.79	5.71478	6.55776e-06	0.000218099	Ugt1a7c	PREDICTED: UDP-glucuronosyltransferase 2B17-like [Dendroctonus ponderosae]	Metabolism;Metabolism;Metabolism;Metabolism;Metabolism;Metabolism;Metabolism;Metabolism	Global and overview maps;Xenobiotics biodegradation and metabolism;Carbohydrate metabolism;Xenobiotics biodegradation and metabolism;Xenobiotics biodegradation and metabolism;Metabolism of cofactors and vitamins;Metabolism of cofactors and vitamins;Carbohydrate metabolism	ko01100//Metabolic pathways;ko00983//Drug metabolism - other enzymes;ko00040//Pentose and glucuronate interconversions;ko00980//Metabolism of xenobiotics by cytochrome P450;ko00982//Drug metabolism - cytochrome P450;ko00830//Retinol metabolism;ko00860//Porphyrin and chlorophyll metabolism;ko00053//Ascorbate and aldarate metabolism	K00699;K00699;K00699;K00699;K00699;K00699;K00699;K00699	-	-	-
Unigene0024762	0	0	0	40	16	16	0	0	0	1.51	0.63	0.55	0.001	0.896667	9.80843	6.55921e-06	0.000218099	DDX43	PREDICTED: probable ATP-dependent RNA helicase DDX43 [Dendroctonus ponderosae]	-	-	-	-	-	-	-
Unigene0027411	16979	16937	10586	5752	6292	8477	143.32	171.37	116.38	58.72	66.71	78.46	143.69	67.9633	-1.08013	6.62705e-06	0.000220035	LARP6	PREDICTED: la-related protein 6 [Dendroctonus ponderosae]	-	-	-	-	-	-	-
Unigene0020271	0	0	0	10	37	28	0	0	0	0.39	1.5	0.99	0.001	0.96	9.90689	6.806e-06	0.00022565	ATO3	GPR1/FUN34/yaaH family [Strigomonas culicis]	-	-	-	-	-	-	-
Unigene0021561	39	63	53	13	10	6	0.85	1.65	1.51	0.34	0.28	0.14	1.33667	0.253333	-2.39953	6.97699e-06	0.000230986	--	PREDICTED: histone-lysine N-methyltransferase SETMAR-like [Cyphomyrmex costatus]	-	-	-	-	-	-	-
Unigene0012036	3429	2771	2227	7904	4531	4911	33.5	32.46	28.34	93.41	55.6	52.62	31.4333	67.21	1.09638	7.10052e-06	0.000234399	Lam	PREDICTED: lamin Dm0-like isoform X1 [Dendroctonus ponderosae]	Cellular Processes	Cell growth and death	ko04214//Apoptosis - fly	K07611	-	-	-
Unigene0026757	605	242	83	2592	2770	6596	10.64	5.1	1.9	55.13	61.18	127.19	5.88	81.1667	3.787	7.14141e-06	0.000234885	cscA	beta-fructofuranosidase [Sphenophorus levis]	-	-	-	-	-	GO:0016787//hydrolase activity	-
Unigene0014395	12	35	14	0	0	0	0.52	1.82	0.79	0	0	0	1.04333	0.001	-10.027	7.14595e-06	0.000234885	--	-	-	-	-	-	-	-	-
Unigene0015868	1492	1210	1499	4785	3665	2490	27.13	26.38	35.5	105.25	83.71	49.65	29.67	79.5367	1.42262	7.19883e-06	0.000236284	cahz	PREDICTED: carbonic anhydrase 13-like isoform X2 [Dendroctonus ponderosae]	Metabolism	Energy metabolism	ko00910//Nitrogen metabolism	K01672	-	-	-
Unigene0027891	6215	11843	8717	5874	2372	2277	82.07	187.46	149.91	93.81	39.34	32.97	139.813	55.3733	-1.33624	7.22896e-06	0.000236934	Est-6	PREDICTED: venom carboxylesterase-6-like [Dendroctonus ponderosae]	-	-	-	-	-	-	-
Unigene0026253	1411	1303	2285	1017	531	454	60.8	67.3	128.23	53	28.74	21.45	85.4433	34.3967	-1.3127	7.28105e-06	0.000238301	--	-	-	-	-	-	-	-	-
Unigene0009219	2775	2331	2143	999	895	1546	23.45	23.62	23.59	10.21	9.5	14.33	23.5533	11.3467	-1.05366	7.41492e-06	0.000241648	grn	PREDICTED: GATA-binding factor C-like [Dendroctonus ponderosae]	-	-	-	-	GO:0043231//intracellular membrane-bounded organelle	GO:0003677//DNA binding;GO:0046914//transition metal ion binding	GO:0010468//regulation of gene expression
Unigene0002670	75	26	46	6	7	8	3.19	1.33	2.55	0.31	0.37	0.37	2.35667	0.35	-2.75132	7.52266e-06	0.000244812	--	-	-	-	-	-	-	-	-
Unigene0000933	0	0	0	74	13	10	0	0	0	3.22	0.59	0.39	0.001	1.4	10.4512	7.6465e-06	0.000247783	GPM1	PREDICTED: LOW QUALITY PROTEIN: phosphoglycerate mutase-like [Apis florea]	Metabolism;Metabolism;Metabolism;Metabolism;Metabolism	Global and overview maps;Global and overview maps;Global and overview maps;Carbohydrate metabolism;Amino acid metabolism	ko01100//Metabolic pathways;ko01200//Carbon metabolism;ko01230//Biosynthesis of amino acids;ko00010//Glycolysis / Gluconeogenesis;ko00260//Glycine, serine and threonine metabolism	K01834;K01834;K01834;K01834;K01834	-	GO:0016853//isomerase activity	-
Unigene0008239	10	0	6	95	35	85	0.41	0	0.32	4.73	1.81	3.83	0.243333	3.45667	3.82838	7.65717e-06	0.000247783	--	PREDICTED: myb-like protein X isoform X2 [Dendroctonus ponderosae]	-	-	-	-	-	-	-
Unigene0024062	5945	4537	4084	16396	16964	8271	95.84	87.67	85.74	319.68	343.47	146.21	89.75	269.787	1.58784	7.91548e-06	0.000255252	PPAF2	PREDICTED: serine proteinase stubble-like isoform X2 [Dendroctonus ponderosae]	-	-	-	-	-	-	-
Unigene0021956	1036	623	520	2300	1918	1381	13.69	9.87	8.95	36.77	31.84	20.02	10.8367	29.5433	1.44691	7.92136e-06	0.000255252	Tret1	PREDICTED: facilitated trehalose transporter Tret1-like [Dendroctonus ponderosae]	-	-	-	-	-	-	-
Unigene0002707	21	6	42	0	0	0	1.25	0.43	3.26	0	0	0	1.64667	0.001	-10.6853	7.94706e-06	0.000255721	--	daphnid bacterial-ribosomal-RNA-like, possible HGT [Daphnia magna]	-	-	-	-	-	-	-
Unigene0008157	55	95	29	450	225	179	2.93	6.07	2.01	29.03	15.07	10.47	3.67	18.19	2.30929	8.06524e-06	0.000259161	--	PREDICTED: perlucin-like protein [Dendroctonus ponderosae]	-	-	-	-	-	-	-
Unigene0020227	123	53	46	371	200	226	2.1	1.09	1.02	7.66	4.29	4.23	1.40333	5.39333	1.94232	8.16666e-06	0.000262053	--	PREDICTED: equilibrative nucleoside transporter 3-like [Dendroctonus ponderosae]	-	-	-	-	-	-	-
Unigene0014964	341	293	272	754	597	552	5	5.15	5.2	13.38	11	8.88	5.11667	11.0867	1.11555	8.19185e-06	0.000262494	--	-	-	-	-	-	-	-	-
Unigene0011305	222	8	108	0	0	0	2.64	0.11	1.67	0	0	0	1.47333	0.001	-10.5249	8.26158e-06	0.000264359	HSP70	Heat shock protein, related [Eimeria acervulina]	Genetic Information Processing;Cellular Processes;Genetic Information Processing;Environmental Information Processing;Organismal Systems	Folding, sorting and degradation;Transport and catabolism;Transcription;Signal transduction;Aging	ko04141//Protein processing in endoplasmic reticulum;ko04144//Endocytosis;ko03040//Spliceosome;ko04010//MAPK signaling pathway;ko04213//Longevity regulating pathway - multiple species	K03283;K03283;K03283;K03283;K03283	-	GO:0017111//nucleoside-triphosphatase activity;GO:0032550//purine ribonucleoside binding	-
Unigene0001858	0	0	2	137	58	6	0	0	0.06	3.76	1.65	0.15	0.02	1.85333	6.53398	8.29072e-06	0.000264922	ADH4	Alcohol dehydrogenase 4, mitochondrial, partial [Anoplophora glabripennis]	Metabolism;Metabolism;Metabolism;Metabolism;Metabolism;Metabolism;Metabolism	Global and overview maps;Carbohydrate metabolism;Lipid metabolism;Xenobiotics biodegradation and metabolism;Xenobiotics biodegradation and metabolism;Metabolism of cofactors and vitamins;Amino acid metabolism	ko01100//Metabolic pathways;ko00010//Glycolysis / Gluconeogenesis;ko00071//Fatty acid degradation;ko00980//Metabolism of xenobiotics by cytochrome P450;ko00982//Drug metabolism - cytochrome P450;ko00830//Retinol metabolism;ko00350//Tyrosine metabolism	K13953;K13953;K13953;K13953;K13953;K13953;K13953	-	-	-
Unigene0020880	12	11	16	182	63	48	0.58	0.63	1	10.57	3.8	2.53	0.736667	5.63333	2.9349	8.45942e-06	0.000269562	--	-	-	-	-	-	-	-	-
Unigene0017564	0	0	0	511	175	10	0	0	0	33.39	11.87	0.59	0.001	15.2833	13.8997	9.03458e-06	0.00028749	ACP20	PREDICTED: cuticle protein 19-like isoform X2 [Dendroctonus ponderosae]	-	-	-	-	-	-	-
Unigene0028352	181	216	121	560	325	559	0.78	1.11	0.68	2.9	1.75	2.63	0.856667	2.42667	1.50217	9.25601e-06	0.000293722	sli	PREDICTED: protein slit [Dendroctonus ponderosae]	-	-	-	-	-	-	-
Unigene0026493	27	16	63	0	0	2	1.06	0.75	3.21	0	0	0.09	1.67333	0.03	-5.80162	9.30348e-06	0.000294609	--	hypothetical protein, partial [Amblyomma sculptum]	-	-	-	-	-	-	-
Unigene0021942	952	766	633	1733	1399	1424	8.18	7.89	7.09	18.02	15.11	13.42	7.72	15.5167	1.00715	9.38638e-06	0.000296628	hmgcr	PREDICTED: 3-hydroxy-3-methylglutaryl-coenzyme A reductase-like [Dendroctonus ponderosae]	Metabolism;Metabolism	Global and overview maps;Metabolism of terpenoids and polyketides	ko01100//Metabolic pathways;ko00900//Terpenoid backbone biosynthesis	K00021;K00021	-	-	-
Unigene0010284	689	376	389	1381	1374	1010	18.19	11.9	13.37	44.09	45.55	29.23	14.4867	39.6233	1.45162	9.47353e-06	0.00029897	IMPA1	PREDICTED: inositol monophosphatase 2-like isoform X1 [Dendroctonus ponderosae]	Metabolism;Environmental Information Processing;Metabolism	Global and overview maps;Signal transduction;Carbohydrate metabolism	ko01100//Metabolic pathways;ko04070//Phosphatidylinositol signaling system;ko00562//Inositol phosphate metabolism	K01092;K01092;K01092	-	-	-
Unigene0025153	432	38	57	21	13	19	23.59	2.49	4.05	1.39	0.89	1.14	10.0433	1.14	-3.13913	9.5519e-06	0.000300616	LCP17	PREDICTED: endocuticle structural glycoprotein SgAbd-2-like [Anoplophora glabripennis]	-	-	-	-	-	-	-
Unigene0023204	734	477	311	1398	1102	2180	10.23	7.97	5.65	23.57	19.29	33.32	7.95	25.3933	1.67542	9.91754e-06	0.000311696	Arsb	PREDICTED: LOW QUALITY PROTEIN: arylsulfatase B-like [Aethina tumida]	-	-	-	-	-	GO:0016787//hydrolase activity	-
Unigene0014346	4	57	18	0	0	0	0.27	4.58	1.57	0	0	0	2.14	0.001	-11.0634	1.00686e-05	0.00031601	--	Cuticle protein [Daphnia magna]	-	-	-	-	-	-	-
Unigene0026193	1552	1376	909	3193	2072	2976	18.12	19.25	13.82	45.08	30.38	38.09	17.0633	37.85	1.14939	1.02088e-05	0.000319974	gus	PREDICTED: protein gustavus isoform X2 [Dendroctonus ponderosae]	-	-	-	-	-	-	-
Unigene0031649	142	72	78	294	233	344	2.72	1.65	1.94	6.81	5.6	7.22	2.10333	6.54333	1.63735	1.02639e-05	0.000321261	pnr	PREDICTED: GATA-binding factor A-like isoform X2 [Dendroctonus ponderosae]	-	-	-	-	-	-	-
Unigene0024767	129	110	69	346	246	228	6.67	6.82	4.65	21.64	15.98	12.93	6.04667	16.85	1.47854	1.03961e-05	0.000324515	PTPRJ	Tyrosine-protein phosphatase Lar-like Protein [Tribolium castaneum]	-	-	-	-	-	-	-
Unigene0009339	27	3	48	0	0	0	0.92	0.12	2.13	0	0	0	1.05667	0.001	-10.0453	1.05213e-05	0.000327976	BTU1	betaPT1 [Paramecium tetraurelia]	Cellular Processes	Transport and catabolism	ko04145//Phagosome	K07375	-	-	-
Unigene0015944	0	0	0	16	32	17	0	0	0	0.78	1.61	0.75	0.001	1.04667	10.0316	1.06852e-05	0.000332632	SPS19	peroxisomal 2,4-dienoyl-CoA reductase [Capsaspora owczarzaki ATCC 30864]	Cellular Processes	Transport and catabolism	ko04146//Peroxisome	K13237	-	-	-
Unigene0004711	16	5	52	0	0	0	0.69	0.26	2.93	0	0	0	1.29333	0.001	-10.3369	1.08894e-05	0.000338074	--	-	-	-	-	-	-	-	-
Unigene0022412	7	23	30	0	0	0	0.39	1.56	2.2	0	0	0	1.38333	0.001	-10.4339	1.10522e-05	0.000342662	--	-	-	-	-	-	-	-	-
Unigene0003892	125	112	50	362	239	274	6.35	6.82	3.31	22.24	15.25	15.26	5.49333	17.5833	1.67845	1.10824e-05	0.000343134	--	-	-	-	-	-	-	-	-
Unigene0026993	75724	47216	24744	154251	106394	234955	1984.41	1483.21	844.52	4889.04	3501.85	6751.77	1437.38	5047.55	1.81214	1.13611e-05	0.000350348	deltaTry	trypsin-like serine proteinase [Anthonomus grandis]	-	-	-	-	-	-	-
Unigene0020851	0	0	0	4	42	41	0	0	0	0.28	3.04	2.59	0.001	1.97	10.944	1.14775e-05	0.00035346	--	-	-	-	-	-	-	-	-
Unigene0006497	16	20	15	0	0	0	0.94	1.4	1.14	0	0	0	1.16	0.001	-10.1799	1.15117e-05	0.000354039	--	-	-	-	-	-	-	-	-
Unigene0002764	403	272	206	1056	920	540	17.05	13.79	11.35	54.03	48.88	25.05	14.0633	42.6533	1.60072	1.15341e-05	0.000354252	--	PREDICTED: C-type lectin 37Da-like isoform X3 [Dendroctonus ponderosae]	-	-	-	-	-	-	-
Unigene0004265	290	339	137	123	77	93	1.25	1.75	0.77	0.64	0.42	0.44	1.25667	0.5	-1.3296	1.15633e-05	0.000354676	--	PREDICTED: titin-like [Dendroctonus ponderosae]	-	-	-	-	-	-	-
Unigene0029842	11	21	21	0	0	0	0.42	0.95	1.03	0	0	0	0.8	0.001	-9.64386	1.16139e-05	0.000355752	RPSA	PREDICTED: 40S ribosomal protein SA-like [Rhagoletis zephyria]	-	-	-	-	GO:0015935//small ribosomal subunit	GO:0005198//structural molecule activity	GO:0010467//gene expression
Unigene0004481	358	346	200	797	591	703	4.69	5.43	3.41	12.63	9.73	10.1	4.51	10.82	1.2625	1.18888e-05	0.000363687	l(2)03659	PREDICTED: multidrug resistance-associated protein 4-like [Dendroctonus ponderosae]	Environmental Information Processing	Membrane transport	ko02010//ABC transporters	K05673	-	-	-
Unigene0005546	6	19	3	186	82	41	0.13	0.51	0.09	5	2.29	1	0.243333	2.76333	3.5054	1.20974e-05	0.000369575	--	-	-	-	-	-	-	-	-
Unigene0024601	3519	2902	3424	1110	1610	1617	33.61	33.23	42.59	12.82	19.31	16.94	36.4767	16.3567	-1.1571	1.23368e-05	0.000376387	hdc	PREDICTED: headcase protein [Tribolium castaneum]	-	-	-	-	-	-	-
Unigene0012337	0	0	0	22	20	18	0	0	0	1.17	1.1	0.87	0.001	1.04667	10.0316	1.25063e-05	0.000381052	RPL2	ribosomal protein rpl8, partial [Lineus viridis]	Genetic Information Processing	Translation	ko03010//Ribosome	K02938	GO:0030529//intracellular ribonucleoprotein complex	-	GO:0010467//gene expression
Unigene0014598	0	0	0	23	18	19	0	0	0	0.89	0.72	0.66	0.001	0.756667	9.56351	1.26172e-05	0.000383921	--	-	-	-	-	-	-	-	-
Unigene0000043	0	1	1	36	21	41	0	0.06	0.06	2.06	1.25	2.13	0.04	1.81333	5.5025	1.33695e-05	0.000406274	RRT15	senescence-associated protein [Trichoplax adhaerens]	-	-	-	-	-	-	-
Unigene0001324	32	1	62	0	0	0	0.62	0.02	1.57	0	0	0	0.736667	0.001	-9.52487	1.35022e-05	0.000409763	tef3	PREDICTED: ATP-binding cassette sub-family F member 1-like [Hyalella azteca]	-	-	-	-	-	-	-
Unigene0002113	138	100	81	477	361	198	1.96	1.7	1.5	8.2	6.44	3.09	1.72	5.91	1.78075	1.35271e-05	0.000409977	B1	PREDICTED: juvenile hormone esterase-like isoform X1 [Dendroctonus ponderosae]	Metabolism	Xenobiotics biodegradation and metabolism	ko00983//Drug metabolism - other enzymes	K03927	-	-	-
Unigene0022695	1907	1398	1068	3268	2565	3219	9.05	7.95	6.6	18.75	15.28	16.75	7.86667	16.9267	1.10547	1.42946e-05	0.000432666	Cntn2	PREDICTED: roundabout homolog 1 [Dendroctonus ponderosae]	Environmental Information Processing	Signal transduction	ko04391//Hippo signaling pathway -fly	K16680	-	-	-
Unigene0015773	596	719	399	4833	2615	811	12.11	17.51	10.55	118.72	66.71	18.06	13.39	67.83	2.34077	1.43433e-05	0.000433344	CG11899	PREDICTED: probable phosphoserine aminotransferase [Dendroctonus ponderosae]	Metabolism;Metabolism;Metabolism;Metabolism;Metabolism	Global and overview maps;Global and overview maps;Global and overview maps;Amino acid metabolism;Metabolism of cofactors and vitamins	ko01100//Metabolic pathways;ko01200//Carbon metabolism;ko01230//Biosynthesis of amino acids;ko00260//Glycine, serine and threonine metabolism;ko00750//Vitamin B6 metabolism	K00831;K00831;K00831;K00831;K00831	-	GO:0008483//transaminase activity	GO:0006520//cellular amino acid metabolic process
Unigene0008438	1	7	0	20	98	74	0.05	0.42	0	1.22	6.22	4.1	0.156667	3.84667	4.61784	1.43548e-05	0.000433344	YLR154C-G	hypothetical protein, partial [Daphnia magna]	-	-	-	-	-	-	-
Unigene0020607	6	53	12	0	0	0	0.25	2.61	0.64	0	0	0	1.16667	0.001	-10.1882	1.45312e-05	0.000438094	--	-	-	-	-	-	-	-	-
Unigene0007374	26307	11081	10916	5194	6938	5930	866.19	437.36	468.11	206.84	286.92	214.11	590.553	235.957	-1.32355	1.47882e-05	0.000445257	CP14.6	PREDICTED: flexible cuticle protein 12-like isoform X1 [Dendroctonus ponderosae]	-	-	-	-	-	-	-
Unigene0008861	628	501	460	1964	1029	919	8.34	7.97	7.95	31.53	17.15	13.38	8.08667	20.6867	1.35508	1.5016e-05	0.000451329	Galphai	PREDICTED: G protein alpha i subunit [Anoplophora glabripennis]	-	-	-	-	-	-	-
Unigene0008087	460	380	290	1096	576	1033	5.33	5.28	4.38	15.36	8.38	13.13	4.99667	12.29	1.29845	1.50352e-05	0.000451329	SLC17A5	PREDICTED: sialin-like [Anoplophora glabripennis]	-	-	-	-	-	-	-
Unigene0008499	58	76	60	22	18	16	4.7	7.39	6.34	2.16	1.83	1.42	6.14333	1.80333	-1.76836	1.50489e-05	0.000451329	--	-	-	-	-	-	-	-	-
Unigene0025210	8	36	4	144	204	98	0.19	1.02	0.12	4.1	6.03	2.53	0.443333	4.22	3.25078	1.516e-05	0.000454067	--	-	-	-	-	-	-	-	-
Unigene0025050	743	573	358	2866	1399	1007	7.87	7.27	4.94	36.7	18.61	11.69	6.69333	22.3333	1.7384	1.567e-05	0.000468732	--	cuticular protein analogous to peritrophins 1-C precursor [Tribolium castaneum]	-	-	-	-	-	-	-
Unigene0000308	92	52	48	16	18	13	1.03	0.7	0.7	0.22	0.25	0.16	0.81	0.21	-1.94753	1.59252e-05	0.000475433	cac	PREDICTED: voltage-dependent calcium channel type A subunit alpha-1 isoform X1 [Dendroctonus ponderosae]	-	-	-	-	-	-	-
Unigene0005940	22	20	69	4	0	0	0.62	0.67	2.53	0.14	0	0	1.27333	0.0466667	-4.77007	1.59355e-05	0.000475433	--	-	-	-	-	-	-	-	-
Unigene0008534	0	0	0	9	20	40	0	0	0	0.33	0.77	1.35	0.001	0.816667	9.6736	1.63513e-05	0.000485944	ENO2	neuron-specific enolase [Capsaspora owczarzaki ATCC 30864]	Metabolism;Metabolism;Metabolism;Metabolism;Genetic Information Processing	Global and overview maps;Global and overview maps;Global and overview maps;Carbohydrate metabolism;Folding, sorting and degradation	ko01100//Metabolic pathways;ko01200//Carbon metabolism;ko01230//Biosynthesis of amino acids;ko00010//Glycolysis / Gluconeogenesis;ko03018//RNA degradation	K01689;K01689;K01689;K01689;K01689	-	GO:0016836//hydro-lyase activity;GO:0046872//metal ion binding	GO:0006090//pyruvate metabolic process
Unigene0016099	613	501	306	1474	1220	881	13.46	13.18	8.75	39.13	33.63	21.21	11.7967	31.3233	1.40886	1.65214e-05	0.000490364	--	PREDICTED: dual oxidase maturation factor 1-like [Anoplophora glabripennis]	-	-	-	-	-	-	-
Unigene0009338	31	2	45	0	0	0	1.33	0.1	2.52	0	0	0	1.31667	0.001	-10.3627	1.6573e-05	0.00049126	TUBB	beta tubulin, partial [Bodo saltans]	Cellular Processes	Transport and catabolism	ko04145//Phagosome	K07375	GO:0015630//microtubule cytoskeleton;GO:0032991//macromolecular complex	GO:0005198//structural molecule activity;GO:0017111//nucleoside-triphosphatase activity;GO:0032550//purine ribonucleoside binding	GO:0043623//cellular protein complex assembly;GO:0044763//single-organism cellular process
Unigene0000300	1076	1722	589	3163	3746	4332	12.37	23.73	8.82	43.97	54.08	54.6	14.9733	50.8833	1.7648	1.68647e-05	0.000499261	EGT	PREDICTED: UDP-glucuronosyltransferase-like [Dendroctonus ponderosae]	Metabolism;Metabolism;Metabolism;Metabolism;Metabolism;Metabolism;Metabolism;Metabolism	Global and overview maps;Xenobiotics biodegradation and metabolism;Carbohydrate metabolism;Xenobiotics biodegradation and metabolism;Xenobiotics biodegradation and metabolism;Metabolism of cofactors and vitamins;Metabolism of cofactors and vitamins;Carbohydrate metabolism	ko01100//Metabolic pathways;ko00983//Drug metabolism - other enzymes;ko00040//Pentose and glucuronate interconversions;ko00980//Metabolism of xenobiotics by cytochrome P450;ko00982//Drug metabolism - cytochrome P450;ko00830//Retinol metabolism;ko00860//Porphyrin and chlorophyll metabolism;ko00053//Ascorbate and aldarate metabolism	K00699;K00699;K00699;K00699;K00699;K00699;K00699;K00699	-	-	-
Unigene0027133	111	13	14	0	0	2	5.29	0.74	0.87	0	0	0.1	2.3	0.0333333	-6.10852	1.69891e-05	0.000502296	ACP20	PREDICTED: cuticle protein 7-like [Aethina tumida]	-	-	-	-	-	-	-
Unigene0016155	98	7	169	0	0	0	1.76	0.15	3.94	0	0	0	1.95	0.001	-10.9293	1.75065e-05	0.000516925	EEF1A2	elongation factor 1 alpha-like protein, partial [Diplonema papillatum]	-	-	-	-	-	GO:0008135//translation factor activity, RNA binding;GO:0017111//nucleoside-triphosphatase activity;GO:0032550//purine ribonucleoside binding	GO:0034645//cellular macromolecule biosynthetic process
Unigene0001972	49	45	28	151	98	140	1.08	1.19	0.8	4.02	2.71	3.38	1.02333	3.37	1.71947	1.75485e-05	0.0005175	Pu	PREDICTED: GTP cyclohydrolase 1-like [Dendroctonus ponderosae]	Metabolism;Metabolism	Global and overview maps;Metabolism of cofactors and vitamins	ko01100//Metabolic pathways;ko00790//Folate biosynthesis	K01495;K01495	GO:0044424//intracellular part	GO:0017111//nucleoside-triphosphatase activity;GO:0032550//purine ribonucleoside binding	GO:0009396//folic acid-containing compound biosynthetic process
Unigene0019944	29	6	23	0	0	0	1.11	0.27	1.14	0	0	0	0.84	0.001	-9.71425	1.76096e-05	0.000518635	PSD1mt	phosphatidylserine decarboxylase [Cyclospora cayetanensis]	Metabolism;Metabolism	Global and overview maps;Lipid metabolism	ko01100//Metabolic pathways;ko00564//Glycerophospholipid metabolism	K01613;K01613	GO:0043231//intracellular membrane-bounded organelle	-	-
Unigene0004492	0	0	0	10	18	39	0	0	0	0.7	1.31	2.48	0.001	1.49667	10.5475	1.77537e-05	0.000522209	HHT1	Histone H3.3 type 1 [Caenorhabditis elegans]	-	-	-	-	GO:0043231//intracellular membrane-bounded organelle;GO:0043232//intracellular non-membrane-bounded organelle	GO:0003676//nucleic acid binding;GO:0046983//protein dimerization activity	-
Unigene0025365	165	88	103	433	240	289	2.58	1.65	2.09	8.17	4.7	4.95	2.10667	5.94	1.4955	1.78321e-05	0.000523222	--	PREDICTED: myb-like protein X [Eufriesea mexicana]	-	-	-	-	-	-	-
Unigene0014043	4420	3183	2981	9012	5757	12023	81.13	70.04	71.26	200.07	132.72	242	74.1433	191.597	1.36968	1.78337e-05	0.000523222	Mthfs	PREDICTED: 5-formyltetrahydrofolate cyclo-ligase [Dendroctonus ponderosae]	Metabolism;Metabolism	Global and overview maps;Metabolism of cofactors and vitamins	ko01100//Metabolic pathways;ko00670//One carbon pool by folate	K01934;K01934	-	GO:0043167//ion binding	-
Unigene0028627	15646	15542	9823	59187	49366	21091	143.49	170.86	117.33	656.52	568.63	212.11	143.893	479.087	1.73529	1.78956e-05	0.000524368	Postn	PREDICTED: transforming growth factor-beta-induced protein ig-h3 [Dendroctonus ponderosae]	-	-	-	-	-	-	-
Unigene0026447	17862	7764	22239	4938	6341	4869	1243.56	647.95	2016.47	415.8	554.47	371.72	1302.66	447.33	-1.54205	1.82055e-05	0.000532768	--	-	-	-	-	-	-	-	-
Unigene0015450	1736	1168	1314	3652	3178	2462	11.25	9.08	11.1	28.64	25.88	17.5	10.4767	24.0067	1.19626	1.82727e-05	0.000534052	--	PREDICTED: flocculation protein FLO11 isoform X1 [Anoplophora glabripennis]	-	-	-	-	-	-	-
Unigene0004432	1050	701	847	363	463	395	23.62	18.9	24.81	9.87	13.08	9.74	22.4433	10.8967	-1.0424	1.83822e-05	0.00053657	pgaA	endopolygalacturonase [Sitophilus oryzae]	Metabolism;Metabolism	Global and overview maps;Carbohydrate metabolism	ko01100//Metabolic pathways;ko00040//Pentose and glucuronate interconversions	K01213;K01213	-	-	-
Unigene0031833	317	420	169	1251	1034	634	8.03	12.75	5.57	38.31	32.89	17.6	8.78333	29.6	1.75276	1.84466e-05	0.000537764	CAPSL	PREDICTED: calcyphosin-like protein [Anoplophora glabripennis]	-	-	-	-	-	-	-
Unigene0027931	8650	9388	5049	21281	19326	14790	86.3	112.27	65.61	256.79	242.17	161.81	88.06	220.257	1.32263	1.85187e-05	0.000538499	mys	PREDICTED: integrin beta-PS-like [Dendroctonus ponderosae]	Cellular Processes;Environmental Information Processing	Transport and catabolism;Signaling molecules and interaction	ko04145//Phagosome;ko04512//ECM-receptor interaction	K05719;K05719	-	-	-
Unigene0024922	2653	2200	2165	5188	4988	4170	81.97	81.48	87.12	193.86	193.56	141.28	83.5233	176.233	1.07724	1.85188e-05	0.000538499	--	hypothetical protein YQE_02431, partial [Dendroctonus ponderosae]	-	-	-	-	-	-	-
Unigene0026783	0	0	0	25	23	12	0	0	0	1.63	1.56	0.71	0.001	1.3	10.3443	1.86886e-05	0.000542751	--	-	-	-	-	-	-	-	-
Unigene0013621	880	605	549	1478	1243	1628	15.89	13.1	12.91	32.28	28.19	32.24	13.9667	30.9033	1.14577	1.88325e-05	0.000546236	CG17119	PREDICTED: cystinosin homolog [Dendroctonus ponderosae]	Cellular Processes	Transport and catabolism	ko04142//Lysosome	K12386	-	-	-
Unigene0016690	12	24	14	0	0	0	0.82	1.98	1.25	0	0	0	1.35	0.001	-10.3987	1.88628e-05	0.000546425	--	-	-	-	-	-	-	-	-
Unigene0020898	30	23	18	173	81	66	0.71	0.66	0.56	4.97	2.42	1.72	0.643333	3.03667	2.23885	1.95269e-05	0.000564239	--	PREDICTED: zinc finger protein 724-like [Dendroctonus ponderosae]	-	-	-	-	-	-	-
Unigene0001125	55	60	40	4	9	13	1.93	2.52	1.82	0.17	0.4	0.5	2.09	0.356667	-2.55085	1.96613e-05	0.000567408	--	-	-	-	-	-	-	-	-
Unigene0025346	50	6	67	3	0	0	1.17	0.17	2.04	0.08	0	0	1.12667	0.0266667	-5.40088	1.9889e-05	0.000573258	--	putative unknown product, partial [Corethrella appendiculata]	-	-	-	-	-	-	-
Unigene0004560	0	0	0	14	13	37	0	0	0	0.5	0.48	1.2	0.001	0.726667	9.50515	2.02781e-05	0.000583741	--	-	-	-	-	-	-	-	-
Unigene0031481	99	70	73	32	21	32	3.31	2.81	3.18	1.29	0.88	1.17	3.1	1.11333	-1.47738	2.03472e-05	0.000584377	--	PREDICTED: RNA-directed DNA polymerase from mobile element jockey-like [Trichogramma pretiosum]	-	-	-	-	-	-	-
Unigene0025808	5625	5890	5696	2301	2327	3675	100.86	126.6	133.01	49.9	52.4	72.26	120.157	58.1867	-1.04616	2.03512e-05	0.000584377	--	hypothetical protein RF55_9309 [Lasius niger]	-	-	-	-	-	-	-
Unigene0007659	55	48	16	202	167	121	0.47	0.49	0.18	2.09	1.79	1.13	0.38	1.67	2.13578	2.04949e-05	0.000587768	Kif16b	PREDICTED: kinesin-like protein KIF16B isoform X1 [Dendroctonus ponderosae]	-	-	-	-	-	-	-
Unigene0027756	7922	4247	3397	13341	10575	17378	148.18	95.22	82.75	301.81	248.44	356.44	108.717	302.23	1.47507	2.06871e-05	0.000592539	CG17633	PREDICTED: zinc carboxypeptidase-like [Dendroctonus ponderosae]	-	-	-	-	-	-	-
Unigene0029166	3335	1844	3497	1187	709	1602	82.81	54.89	113.09	35.65	22.11	43.62	83.5967	33.7933	-1.30671	2.1031e-05	0.000601639	--	PREDICTED: uncharacterized protein LOC109535836 [Dendroctonus ponderosae]	-	-	-	-	-	-	-
Unigene0024527	4469	5019	3256	9032	8592	10217	199.28	268.28	189.09	487.11	481.2	499.58	218.883	489.297	1.16055	2.11302e-05	0.000603722	--	hypothetical protein TcasGA2_TC015372 [Tribolium castaneum]	-	-	-	-	-	-	-
Unigene0019315	37	25	21	151	71	92	0.38	0.31	0.28	1.9	0.93	1.05	0.323333	1.29333	2	2.13488e-05	0.000608454	KIF23	PREDICTED: kinesin-like protein KIF23 [Dendroctonus ponderosae]	-	-	-	-	GO:0015630//microtubule cytoskeleton;GO:0043234//protein complex;GO:0044430//cytoskeletal part	GO:0005488//binding	-
Unigene0024390	98	70	3	3	2	3	1.96	1.68	0.08	0.07	0.05	0.07	1.24	0.0633333	-4.29123	2.13986e-05	0.000609118	--	PREDICTED: serologically defined colon cancer antigen 8 homolog isoform X2 [Dendroctonus ponderosae]	-	-	-	-	-	-	-
Unigene0005587	1833	1768	1265	4249	2341	3735	24.71	28.58	22.21	69.29	39.64	55.22	25.1667	54.7167	1.12047	2.16397e-05	0.000614454	AIFM3	PREDICTED: apoptosis-inducing factor 3 isoform X2 [Dendroctonus ponderosae]	-	-	-	-	-	GO:0043167//ion binding;GO:0051536//iron-sulfur cluster binding	GO:0044699//single-organism process
Unigene0012074	1834	1499	1059	3594	5156	3106	41.32	40.49	31.08	97.94	145.91	76.74	37.63	106.863	1.50581	2.16864e-05	0.000615019	GRP	PREDICTED: beta-1,3-glucan-binding protein-like [Dendroctonus ponderosae]	-	-	-	-	-	-	-
Unigene0018284	10299	6485	6483	18986	19134	14297	75.36	56.88	61.78	168.02	175.84	114.71	64.6733	152.857	1.24094	2.19013e-05	0.000620347	--	PREDICTED: mucin-5AC isoform X4 [Dendroctonus ponderosae]	-	-	-	-	-	-	-
Unigene0017210	25	29	53	6	0	3	0.89	1.24	2.46	0.26	0	0.12	1.53	0.126667	-3.59442	2.20116e-05	0.000622395	--	-	-	-	-	-	-	-	-
Unigene0022919	73	36	29	195	156	128	5.07	3	2.62	16.38	13.6	9.75	3.56333	13.2433	1.89397	2.20504e-05	0.000622395	--	-	-	-	-	-	-	-	-
Unigene0024856	84	97	71	241	202	204	2.18	3.02	2.4	7.56	6.58	5.8	2.53333	6.64667	1.39159	2.2055e-05	0.000622395	--	AAEL010049-PA [Aedes aegypti]	-	-	-	-	-	-	-
Unigene0027475	308	230	339	6	21	88	6.39	5.72	9.16	0.15	0.55	2	7.09	0.9	-2.97779	2.22416e-05	0.000626892	fat-6	PREDICTED: acyl-CoA Delta(11) desaturase-like [Dendroctonus ponderosae]	Organismal Systems;Metabolism;Metabolism	Aging;Global and overview maps;Lipid metabolism	ko04212//Longevity regulating pathway - worm;ko01212//Fatty acid metabolism;ko01040//Biosynthesis of unsaturated fatty acids	K00507;K00507;K00507	-	-	GO:0044710//single-organism metabolic process
Unigene0026719	1892	3040	1530	7476	6633	4342	16.01	30.84	16.86	76.53	70.51	40.3	21.2367	62.4467	1.55607	2.27538e-05	0.000640542	CISH	PREDICTED: suppressor of cytokine signaling 2-like isoform X1 [Anoplophora glabripennis]	-	-	-	-	-	-	-
Unigene0011436	652	467	433	1280	811	1327	7.09	6.09	6.13	16.83	11.07	15.82	6.43667	14.5733	1.17895	2.3371e-05	0.000657109	--	PREDICTED: uncharacterized protein LOC109538702 isoform X2 [Dendroctonus ponderosae]	-	-	-	-	-	-	-
Unigene0018027	0	0	0	18	14	25	0	0	0	1.05	0.85	1.32	0.001	1.07333	10.0679	2.35562e-05	0.000661505	PST2	flavoprotein YCP4 [Sphaeroforma arctica JP610]	-	-	-	-	-	-	-
Unigene0020076	988	707	561	1703	1316	1536	18.62	15.97	13.77	38.81	31.14	31.74	16.12	33.8967	1.07229	2.36188e-05	0.000662452	VCP	PREDICTED: venom serine carboxypeptidase-like [Dendroctonus ponderosae]	-	-	-	-	-	-	-
Unigene0024372	1317	2519	374	241	272	429	17.98	41.21	6.65	3.98	4.66	6.42	21.9467	5.02	-2.12824	2.3835e-05	0.0006677	Cyp4g15	CYP4G27 [Ips paraconfusus]	-	-	-	-	-	GO:0016491//oxidoreductase activity;GO:0046906//tetrapyrrole binding;GO:0046914//transition metal ion binding	GO:0044710//single-organism metabolic process
Unigene0023927	43491	31570	32711	75569	79919	150453	357.19	310.81	349.89	750.66	824.39	1355	339.297	976.683	1.52534	2.41449e-05	0.000675556	pug	PREDICTED: C-1-tetrahydrofolate synthase, cytoplasmic [Anoplophora glabripennis]	Metabolism;Metabolism	Global and overview maps;Metabolism of cofactors and vitamins	ko01100//Metabolic pathways;ko00670//One carbon pool by folate	K00288;K00288	-	-	-
Unigene0006792	13	28	10	0	0	0	0.59	1.53	0.6	0	0	0	0.906667	0.001	-9.82443	2.42909e-05	0.000678813	--	-	-	-	-	-	-	-	-
Unigene0010936	297	282	248	647	451	575	3.78	4.3	4.11	9.95	7.2	8.02	4.06333	8.39	1.04601	2.43232e-05	0.000678888	--	PREDICTED: receptor-type tyrosine-protein phosphatase F isoform X2 [Tribolium castaneum]	-	-	-	-	-	-	-
Unigene0026500	101	104	75	364	159	445	1.39	1.72	1.35	6.06	2.75	6.72	1.48667	5.17667	1.79994	2.44493e-05	0.000681577	--	-	-	-	-	-	-	-	-
Unigene0025036	193	174	122	433	317	332	1.55	1.67	1.27	4.19	3.19	2.92	1.49667	3.43333	1.19786	2.44789e-05	0.000681577	pyx	PREDICTED: transient receptor potential channel pyrexia [Dendroctonus ponderosae]	-	-	-	-	-	-	GO:0006810//transport
Unigene0011720	560	218	166	919	1333	1055	5.89	2.75	2.28	11.7	17.62	12.17	3.64	13.83	1.92579	2.4617e-05	0.000684591	Slc17a5	PREDICTED: sialin-like [Dendroctonus ponderosae]	-	-	-	-	-	-	-
Unigene0024974	1883	1646	1283	3197	3066	3675	36.37	38.11	32.27	74.68	74.37	77.83	35.5833	75.6267	1.08769	2.47465e-05	0.00068736	gyaR	PREDICTED: glyoxylate reductase/hydroxypyruvate reductase-like isoform X1 [Dendroctonus ponderosae]	Metabolism;Metabolism;Metabolism;Metabolism	Global and overview maps;Carbohydrate metabolism;Carbohydrate metabolism;Amino acid metabolism	ko01100//Metabolic pathways;ko00620//Pyruvate metabolism;ko00630//Glyoxylate and dicarboxylate metabolism;ko00260//Glycine, serine and threonine metabolism	K00049;K00049;K00049;K00049	-	-	-
Unigene0026534	8	87	2	0	0	0	0.39	5.07	0.13	0	0	0	1.86333	0.001	-10.8637	2.48073e-05	0.000688215	--	unnamed protein product [Vitrella brassicaformis CCMP3155]	-	-	-	-	-	-	-
Unigene0008357	403	567	353	596	3067	3501	5.86	9.89	6.69	10.49	56.05	55.86	7.48	40.8	2.44746	2.50854e-05	0.00069425	Est-6	PREDICTED: LOW QUALITY PROTEIN: venom carboxylesterase-6-like [Aethina tumida]	-	-	-	-	-	-	-
Unigene0000244	71	38	84	18	7	17	1.01	0.65	1.55	0.31	0.12	0.26	1.07	0.23	-2.21791	2.52924e-05	0.000699136	--	Transposable element Tc3 transposase [Bactrocera dorsalis]	-	-	-	-	-	-	-
Unigene0000960	61	41	57	15	11	15	2.34	1.89	2.85	0.7	0.53	0.63	2.36	0.62	-1.92845	2.54503e-05	0.000702656	--	-	-	-	-	-	-	-	-
Unigene0016185	0	0	0	28	12	18	0	0	0	1.6	0.71	0.93	0.001	1.08	10.0768	2.58531e-05	0.000712917	--	cystatin B, partial [Reishia clavigera]	-	-	-	-	-	-	-
Unigene0027709	332	356	404	853	880	1025	4.59	5.9	7.27	14.26	15.28	15.54	5.92	15.0267	1.34386	2.5998e-05	0.000716054	SLC22A3	PREDICTED: synaptic vesicle glycoprotein 2C-like [Dendroctonus ponderosae]	-	-	-	-	-	-	-
Unigene0011302	295	33	101	10	9	31	4.93	0.66	2.2	0.2	0.19	0.57	2.59667	0.32	-3.02052	2.6346e-05	0.000724766	--	-	-	-	-	-	-	-	-
Unigene0016329	15	26	9	0	0	0	0.58	1.21	0.46	0	0	0	0.75	0.001	-9.55075	2.66538e-05	0.000732357	Mlp60A	muscle LIM protein Mlp84B-like protein [Sarcoptes scabiei]	-	-	-	-	-	-	-
Unigene0012576	508	751	693	1709	1433	1946	42.84	75.91	76.11	174.3	151.77	179.94	64.9533	168.67	1.37673	2.69707e-05	0.000740177	--	-	-	-	-	-	-	-	-
Unigene0025302	34	34	25	109	85	116	0.36	0.44	0.35	1.41	1.14	1.36	0.383333	1.30333	1.76553	2.76642e-05	0.000758302	--	PREDICTED: protein abnormal spindle [Anoplophora glabripennis]	-	-	-	-	-	-	-
Unigene0017444	1741	1644	644	4623	5794	2901	50.61	57.28	24.38	162.53	211.53	92.47	44.09	155.51	1.81848	2.77197e-05	0.000758918	--	GH20473 [Drosophila grimshawi]	-	-	-	-	-	-	-
Unigene0027086	806	542	384	224	256	289	12.82	10.33	7.95	4.31	5.11	5.04	10.3667	4.82	-1.10485	2.79497e-05	0.000762827	--	PREDICTED: DNA-directed RNA polymerase I subunit rpa1 isoform X1 [Tribolium castaneum]	-	-	-	-	-	-	-
Unigene0008702	8	17	4	14	207	172	0.13	0.32	0.08	0.27	4.09	2.97	0.176667	2.44333	3.78975	2.81282e-05	0.000766443	4CLL9	PREDICTED: 4-coumarate--CoA ligase 1-like isoform X1 [Anoplophora glabripennis]	-	-	-	-	-	-	-
Unigene0005440	59	854	88	10	6	18	3.57	61.98	6.94	0.73	0.46	1.2	24.1633	0.796667	-4.9227	2.83353e-05	0.000771171	--	PREDICTED: probable endochitinase [Aethina tumida]	-	-	-	-	-	-	-
Unigene0023104	577	443	301	1023	970	952	8.28	7.62	5.63	17.76	17.49	14.98	7.17667	16.7433	1.2222	2.83855e-05	0.000771621	Traf4	PREDICTED: TNF receptor-associated factor 4 isoform X1 [Anoplophora glabripennis]	Cellular Processes	Cell growth and death	ko04214//Apoptosis - fly	K09848	-	-	-
Unigene0000344	370	390	284	768	657	857	8.53	10.78	8.53	21.42	19.03	21.67	9.28	20.7067	1.1579	2.84631e-05	0.000772814	Ppp1r12b	PREDICTED: protein phosphatase 1 regulatory subunit 12B-like, partial [Anoplophora glabripennis]	-	-	-	-	-	-	-
Unigene0000577	180	57	115	34	32	12	5.87	2.23	4.89	1.34	1.31	0.43	4.33	1.02667	-2.0764	2.89269e-05	0.000784481	ACP20	PREDICTED: cuticle protein 7-like [Dendroctonus ponderosae]	-	-	-	-	-	-	-
Unigene0025192	1032	567	672	555	178	253	13.68	9.01	11.6	8.9	2.96	3.68	11.43	5.18	-1.1418	2.91834e-05	0.000789462	Hsc70-2	PREDICTED: heat shock 70 kDa protein-like isoform X2 [Dendroctonus ponderosae]	Genetic Information Processing;Cellular Processes;Genetic Information Processing;Environmental Information Processing;Organismal Systems	Folding, sorting and degradation;Transport and catabolism;Transcription;Signal transduction;Aging	ko04141//Protein processing in endoplasmic reticulum;ko04144//Endocytosis;ko03040//Spliceosome;ko04010//MAPK signaling pathway;ko04213//Longevity regulating pathway - multiple species	K03283;K03283;K03283;K03283;K03283	-	-	-
Unigene0002165	39061	29910	30462	13555	13240	22081	677.09	621.5	687.71	284.19	288.25	419.72	662.1	330.72	-1.00144	2.921e-05	0.000789462	ACADSB	PREDICTED: short/branched chain specific acyl-CoA dehydrogenase, mitochondrial [Dendroctonus ponderosae]	Metabolism;Metabolism;Metabolism;Metabolism	Global and overview maps;Global and overview maps;Amino acid metabolism;Lipid metabolism	ko01100//Metabolic pathways;ko01212//Fatty acid metabolism;ko00280//Valine, leucine and isoleucine degradation;ko00071//Fatty acid degradation	K09478;K09478;K09478;K09478	-	-	-
Unigene0027797	0	0	0	19	19	16	0	0	0	0.7	0.73	0.54	0.001	0.656667	9.35902	2.92139e-05	0.000789462	glcA	(1,3)-beta-d-glucan binding protein [Oxytricha trifallax]	-	-	-	-	-	-	-
Unigene0031314	0	0	0	50	18	6	0	0	0	1.73	0.65	0.19	0.001	0.856667	9.74259	2.96266e-05	0.000798735	HXT6	PREDICTED: hexose transporter HXT13-like [Drosophila biarmipes]	-	-	-	-	-	-	-
Unigene0030362	188	145	148	400	292	342	2.35	2.17	2.4	6.04	4.58	4.68	2.30667	5.1	1.14469	2.96649e-05	0.000798827	--	PREDICTED: protein NEDD1-like [Anoplophora glabripennis]	-	-	-	-	-	-	-
Unigene0005488	1830	589	105	34	35	73	131.71	50.82	9.84	2.96	3.16	5.76	64.1233	3.96	-4.01728	3.02351e-05	0.000813228	--	-	-	-	-	-	-	-	-
Unigene0012676	5502	4843	3205	9908	7767	8898	34.81	36.73	26.41	75.83	61.73	61.74	32.65	66.4333	1.02482	3.05444e-05	0.000820587	ABCC4	PREDICTED: probable multidrug resistance-associated protein lethal(2)03659 isoform X1 [Dendroctonus ponderosae]	Environmental Information Processing	Membrane transport	ko02010//ABC transporters	K05673	-	-	-
Unigene0021385	23	41	18	2	2	3	1	2.14	1.02	0.11	0.11	0.14	1.38667	0.12	-3.53051	3.0649e-05	0.000822432	--	-	-	-	-	-	-	-	-
Unigene0022539	2798	1758	1126	3929	5577	8303	33.71	25.39	17.67	57.25	84.38	109.68	25.59	83.77	1.71085	3.17422e-05	0.000849781	--	heat shock protein 90 [Lissorhoptrus oryzophilus]	-	-	-	-	-	-	-
Unigene0031922	776	791	499	1521	1692	1515	10.09	12.33	8.45	23.92	27.63	21.6	10.29	24.3833	1.24465	3.18051e-05	0.000850471	tdc-1	PREDICTED: tyrosine decarboxylase-like [Dendroctonus ponderosae]	Metabolism	Amino acid metabolism	ko00350//Tyrosine metabolism	K22329	-	-	-
Unigene0007908	43	33	22	136	93	94	1.17	1.08	0.78	4.48	3.18	2.81	1.01	3.49	1.78887	3.20549e-05	0.000856154	--	PREDICTED: borealin isoform X1 [Dendroctonus ponderosae]	-	-	-	-	-	-	-
Unigene0014740	148	99	81	321	301	233	2.95	2.37	2.1	7.74	7.53	5.09	2.47333	6.78667	1.45625	3.23209e-05	0.000862253	--	GL27229 [Drosophila persimilis]	-	-	-	-	-	-	-
Unigene0021753	7787	5517	6019	14041	11729	20072	149.26	126.76	150.26	325.51	282.37	421.89	142.093	343.257	1.27245	3.2367e-05	0.000862482	--	PREDICTED: serine protease inhibitor Kazal-type 4-like [Dendroctonus ponderosae]	-	-	-	-	-	-	-
Unigene0010412	11	44	27	2	1	0	0.88	4.24	2.83	0.19	0.1	0	2.65	0.0966667	-4.77683	3.25313e-05	0.000865853	--	hypothetical protein T09_7827 [Trichinella sp. T9]	-	-	-	-	-	-	-
Unigene0029136	31	2	35	0	0	0	2.39	0.19	3.52	0	0	0	2.03333	0.001	-10.9896	3.2782e-05	0.000868396	--	-	-	-	-	-	-	-	-
Unigene0030526	37	15	18	136	67	93	0.91	0.44	0.58	4.06	2.08	2.52	0.643333	2.88667	2.16577	3.28106e-05	0.000868396	--	-	-	-	-	-	-	-	-
Unigene0022734	662	554	517	1597	830	1132	8.75	8.78	8.9	25.54	13.79	16.42	8.81	18.5833	1.0768	3.28161e-05	0.000868396	--	hypothetical protein D910_10151 [Dendroctonus ponderosae]	-	-	-	-	-	-	-
Unigene0001280	2909	2336	1688	5979	6360	4087	22.82	21.97	17.25	56.73	62.66	35.16	20.68	51.5167	1.3168	3.34075e-05	0.000882013	pain	PREDICTED: transient receptor potential cation channel protein painless [Dendroctonus ponderosae]	-	-	-	-	-	-	-
Unigene0029561	478	206	98	73	48	84	11.06	5.72	2.95	2.04	1.4	2.13	6.57667	1.85667	-1.82464	3.36874e-05	0.000888379	--	PREDICTED: alpha-tocopherol transfer protein-like [Dendroctonus ponderosae]	-	-	-	-	-	-	-
Unigene0004278	97	80	67	26	26	33	2.54	2.51	2.28	0.82	0.85	0.95	2.44333	0.873333	-1.48425	3.49412e-05	0.000920386	dhtkd1	PREDICTED: probable 2-oxoglutarate dehydrogenase E1 component DHKTD1, mitochondrial [Dendroctonus ponderosae]	-	-	-	-	-	GO:0016903//oxidoreductase activity, acting on the aldehyde or oxo group of donors;GO:0019842//vitamin binding	GO:0006101//citrate metabolic process
Unigene0009680	608	629	460	1508	856	1087	9.4	11.66	9.27	28.21	16.63	18.44	10.11	21.0933	1.061	3.54373e-05	0.000930577	USP14	PREDICTED: ubiquitin carboxyl-terminal hydrolase 14-like [Anoplophora glabripennis]	-	-	-	-	-	-	-
Unigene0023505	899	225	196	76	104	120	37.11	11.13	10.54	3.79	5.39	5.43	19.5933	4.87	-2.00837	3.55111e-05	0.000931121	--	-	-	-	-	-	-	-	-
Unigene0003248	27	2	38	0	0	0	1.45	0.13	2.65	0	0	0	1.41	0.001	-10.4615	3.57185e-05	0.00093549	Os04g0650000	Cathepsin L [Oxytricha trifallax]	Cellular Processes;Cellular Processes;Cellular Processes	Transport and catabolism;Transport and catabolism;Transport and catabolism	ko04142//Lysosome;ko04145//Phagosome;ko04140//Autophagy - animal	K01365;K01365;K01365	-	-	-
Unigene0023624	3660	2285	2401	5794	5409	6390	98.02	73.36	83.75	187.69	181.95	187.67	85.0433	185.77	1.12725	3.58004e-05	0.000936566	--	PREDICTED: platelet glycoprotein V-like [Dendroctonus ponderosae]	-	-	-	-	-	-	-
Unigene0019355	0	0	0	15	10	35	0	0	0	0.7	0.49	1.48	0.001	0.89	9.79766	3.6538e-05	0.000954773	ISU1	Iron sulfur cluster assembly protein 1, mitochondrial, partial [Ceratitis capitata]	-	-	-	-	-	GO:0051540//metal cluster binding	GO:0009058//biosynthetic process
Unigene0023312	1	1	0	62	29	12	0.06	0.07	0	4.46	2.16	0.78	0.0433333	2.46667	5.83094	3.66163e-05	0.00095573	--	-	-	-	-	-	-	-	-
Unigene0013480	31	16	44	3	2	4	0.85	0.52	1.56	0.1	0.07	0.12	0.976667	0.0966667	-3.33678	3.67752e-05	0.000958787	--	-	-	-	-	-	-	-	-
Unigene0028179	5685	2788	1565	10282	8331	11387	110.46	64.94	39.6	241.63	203.31	242.62	71.6667	229.187	1.67715	3.72925e-05	0.00097007	--	PREDICTED: peritrophin-1-like [Aethina tumida]	-	-	-	-	-	GO:0097367//carbohydrate derivative binding	GO:0006022//aminoglycan metabolic process
Unigene0005764	5	1	2	226	7	24	0.11	0.03	0.06	5.81	0.19	0.56	0.0666667	2.18667	5.03562	3.79054e-05	0.000984261	--	rep [Reticulomyxa filosa]	-	-	-	-	-	-	-
Unigene0012966	321	239	210	610	460	486	1.32	1.18	1.13	3.04	2.38	2.2	1.21	2.54	1.06982	3.79239e-05	0.000984261	ADAMTS9	PREDICTED: A disintegrin and metalloproteinase with thrombospondin motifs 9-like isoform X2 [Dendroctonus ponderosae]	-	-	-	-	-	-	-
Unigene0025554	70	93	63	238	226	177	1.96	3.12	2.3	8.06	7.95	5.44	2.46	7.15	1.53928	3.9379e-05	0.00101857	--	-	-	-	-	-	-	-	-
Unigene0017635	64	71	59	25	10	23	2.15	2.87	2.59	1.02	0.42	0.85	2.53667	0.763333	-1.73255	3.96444e-05	0.00102406	--	mariner transposase [Chrysoperla plorabunda]	-	-	-	-	-	-	-
Unigene0023732	400	589	475	285	243	174	23.07	40.72	35.68	19.88	17.6	11	33.1567	16.16	-1.03687	3.97205e-05	0.00102406	--	AGAP012926-PA-like protein [Anopheles sinensis]	-	-	-	-	-	-	-
Unigene0027279	610	429	424	1236	741	935	6.22	5.25	5.63	15.25	9.49	10.46	5.7	11.7333	1.04158	3.97251e-05	0.00102406	SLC7A2	PREDICTED: cationic amino acid transporter 2-like [Dendroctonus ponderosae]	-	-	-	-	-	-	-
Unigene0003533	0	1	0	30	13	35	0	0.03	0	0.87	0.39	0.92	0.01	0.726667	6.18322	4.0396e-05	0.00103819	--	transposable element tcb1 transposase [Lasius niger]	-	-	-	-	-	-	-
Unigene0022240	0	0	0	9	13	41	0	0	0	0.54	0.81	2.22	0.001	1.19	10.2167	4.04088e-05	0.00103819	RPS8B	40S ribosomal protein S8 [Placozoa sp. H4]	Genetic Information Processing	Translation	ko03010//Ribosome	K02995	GO:0030529//intracellular ribonucleoprotein complex	-	-
Unigene0015878	0	0	0	23	27	8	0	0	0	1.87	2.27	0.59	0.001	1.57667	10.6227	4.1118e-05	0.00105522	--	-	-	-	-	-	-	-	-
Unigene0029951	0	0	0	27	17	11	0	0	0	1.3	0.85	0.48	0.001	0.876667	9.77588	4.12879e-05	0.0010584	SEN102	cathepsin CPL [Cyclospora cayetanensis]	Cellular Processes;Cellular Processes;Cellular Processes	Transport and catabolism;Transport and catabolism;Transport and catabolism	ko04142//Lysosome;ko04145//Phagosome;ko04140//Autophagy - animal	K01365;K01365;K01365	-	-	-
Unigene0025759	55	42	27	5	10	4	0.93	0.85	0.59	0.1	0.21	0.07	0.79	0.126667	-2.64082	4.1918e-05	0.00107335	--	PREDICTED: RNA-directed DNA polymerase from mobile element jockey-like [Tribolium castaneum]	-	-	-	-	-	-	-
Unigene0001395	51	21	14	117	93	219	0.62	0.31	0.22	1.72	1.42	2.92	0.383333	2.02	2.39768	4.20203e-05	0.00107477	LAC23	PREDICTED: laccase-like [Dendroctonus ponderosae]	-	-	-	-	-	-	-
Unigene0010112	268	229	196	544	374	473	3.73	3.82	3.55	9.16	6.54	7.22	3.7	7.64	1.04605	4.20702e-05	0.00107485	PlexB	PREDICTED: LOW QUALITY PROTEIN: plexin-B [Aethina tumida]	-	-	-	-	-	-	-
Unigene0001673	377	301	275	731	739	602	2.69	2.57	2.56	6.31	6.62	4.71	2.60667	5.88	1.17361	4.21573e-05	0.00107588	ADAMTS7	PREDICTED: A disintegrin and metalloproteinase with thrombospondin motifs 7-like [Dendroctonus ponderosae]	-	-	-	-	-	-	-
Unigene0018187	2998	2364	1626	758	1023	1285	34.5	32.61	24.37	10.55	14.79	16.22	30.4933	13.8533	-1.13826	4.23118e-05	0.00107862	Gld	PREDICTED: glucose dehydrogenase [FAD, quinone]-like [Dendroctonus ponderosae]	Metabolism;Metabolism	Global and overview maps;Carbohydrate metabolism	ko01100//Metabolic pathways;ko00030//Pentose phosphate pathway	K00115;K00115	-	-	-
Unigene0024146	468	570	338	1296	828	919	1.57	2.29	1.48	5.26	3.49	3.38	1.78	4.04333	1.18367	4.2506e-05	0.00108215	MYO7B	PREDICTED: myosin-I heavy chain [Dendroctonus ponderosae]	-	-	-	-	-	-	-
Unigene0009976	10	2	3	50	32	49	0.49	0.12	0.19	2.98	1.98	2.65	0.266667	2.53667	3.24982	4.25446e-05	0.00108215	--	-	-	-	-	-	-	-	-
Unigene0003473	14	15	14	0	0	0	0.65	0.84	0.85	0	0	0	0.78	0.001	-9.60733	4.27823e-05	0.00108699	eef1as	elongation factor 1-alpha, partial [Myanoetus sp. AD832]	Genetic Information Processing	Translation	ko03013//RNA transport	K03231	GO:0044424//intracellular part	GO:0008135//translation factor activity, RNA binding;GO:0016772//transferase activity, transferring phosphorus-containing groups;GO:0017111//nucleoside-triphosphatase activity;GO:0032550//purine ribonucleoside binding	GO:0034645//cellular macromolecule biosynthetic process
Unigene0024954	3530	1469	1358	7866	3968	5952	44.43	22.16	22.26	119.75	62.73	82.15	29.6167	88.21	1.57453	4.30512e-05	0.00109262	--	PREDICTED: myb-like protein AA [Dendroctonus ponderosae]	-	-	-	-	-	-	-
Unigene0008443	0	0	0	8	25	24	0	0	0	0.69	2.24	1.88	0.001	1.60333	10.6469	4.32522e-05	0.0010965	TAR1	SJCHGC01393 protein [Schistosoma japonicum]	-	-	-	-	-	-	-
Unigene0030253	1065	617	927	316	446	359	45.43	31.55	51.5	16.3	23.89	16.79	42.8267	18.9933	-1.17302	4.35777e-05	0.00110354	--	-	-	-	-	-	-	-	-
Unigene0028084	77	93	61	263	167	178	1	1.45	1.03	4.14	2.73	2.54	1.16	3.13667	1.43511	4.39371e-05	0.00111141	EAG_01737	PREDICTED: IDLSRF-like peptide [Dendroctonus ponderosae]	-	-	-	-	-	-	-
Unigene0008223	763	756	585	2475	1343	1151	5.21	6.18	5.2	20.43	11.51	8.61	5.53	13.5167	1.28939	4.427e-05	0.0011186	SRGAP1	PREDICTED: SLIT-ROBO Rho GTPase-activating protein 1-like isoform X1 [Dendroctonus ponderosae]	-	-	-	-	-	-	-
Unigene0000385	79	101	62	32	17	32	1.39	2.13	1.42	0.68	0.38	0.62	1.64667	0.56	-1.55605	4.53037e-05	0.0011422	--	PREDICTED: RNA-directed DNA polymerase from mobile element jockey-like [Trichogramma pretiosum]	-	-	-	-	-	-	-
Unigene0024752	248	100	76	20	19	51	5.62	2.72	2.24	0.55	0.54	1.27	3.52667	0.786667	-2.16448	4.54383e-05	0.00114434	--	PREDICTED: retinaldehyde-binding protein 1-like isoform X3 [Dendroctonus ponderosae]	-	-	-	-	-	-	-
Unigene0012192	102	35	130	24	12	22	3.47	1.43	5.75	0.99	0.51	0.82	3.55	0.773333	-2.19866	4.58925e-05	0.00115451	--	-	-	-	-	-	-	-	-
Unigene0000138	44	29	14	0	2	3	1.78	1.41	0.74	0	0.1	0.13	1.31	0.0766667	-4.09482	4.61188e-05	0.00115893	--	mariner transposase [Chrysoperla plorabunda]	Metabolism	Amino acid metabolism	ko00310//Lysine degradation	K11433	-	-	-
Unigene0030527	0	0	0	12	25	16	0	0	0	0.45	0.98	0.55	0.001	0.66	9.36632	4.65313e-05	0.00116674	PIR1	-	-	-	-	-	-	-	-
Unigene0027714	146	112	64	396	309	218	2.22	2.04	1.27	7.29	5.91	3.64	1.84333	5.61333	1.60654	4.8012e-05	0.00119733	shakB	PREDICTED: innexin shaking-B isoform X2 [Dendroctonus ponderosae]	-	-	-	-	-	-	-
Unigene0009661	41839	66898	55596	11858	24062	23414	554.75	1063.29	960.07	190.16	400.71	340.43	859.37	310.433	-1.469	4.91522e-05	0.0012231	Hpd	4-hydroxyphenylpyruvate dioxygenase, partial [Rhynchophorus ferrugineus]	Metabolism;Metabolism;Metabolism;Metabolism	Global and overview maps;Amino acid metabolism;Amino acid metabolism;Metabolism of cofactors and vitamins	ko01100//Metabolic pathways;ko00350//Tyrosine metabolism;ko00360//Phenylalanine metabolism;ko00130//Ubiquinone and other terpenoid-quinone biosynthesis	K00457;K00457;K00457;K00457	-	GO:0016491//oxidoreductase activity;GO:0043169//cation binding	GO:0006520//cellular amino acid metabolic process
Unigene0005939	19	16	23	0	0	1	0.71	0.72	1.12	0	0	0.04	0.85	0.0133333	-5.99435	4.96174e-05	0.00123334	--	-	-	-	-	-	-	-	-
Unigene0011570	23	2	38	0	0	0	1.2	0.13	2.58	0	0	0	1.30333	0.001	-10.348	4.99389e-05	0.00123999	ahsb4	histone H4 [Naegleria gruberi]	-	-	-	-	GO:0043231//intracellular membrane-bounded organelle;GO:0043232//intracellular non-membrane-bounded organelle	GO:0003676//nucleic acid binding;GO:0046983//protein dimerization activity	GO:0034728//nucleosome organization
Unigene0020446	4624	1197	1400	783	797	741	182.04	56.49	71.78	37.28	39.41	31.99	103.437	36.2267	-1.51362	5.01018e-05	0.00124269	LCP-14	PREDICTED: cuticle protein CP14.6-like [Dendroctonus ponderosae]	-	-	-	-	-	-	-
Unigene0023379	472	456	275	966	707	1089	7.23	8.37	5.48	17.89	13.59	18.28	7.02667	16.5867	1.23911	5.01717e-05	0.00124308	slc46a1	PREDICTED: proton-coupled folate transporter-like [Dendroctonus ponderosae]	-	-	-	-	-	-	-
Unigene0024175	0	1	1	46	8	51	0	0.05	0.05	2.27	0.41	2.28	0.0333333	1.65333	5.63227	5.0242e-05	0.00124348	--	juvenile hormone binding protein, partial [Rhynchophorus ferrugineus]	Genetic Information Processing	Translation	ko03010//Ribosome	K02946	-	-	-
Unigene0003310	49	24	2	281	71	334	1.59	0.93	0.08	11.03	2.9	11.89	0.866667	8.60667	3.31191	5.03353e-05	0.00124444	Sp24D	trypsin-like serine protease, partial [Rhynchophorus ferrugineus]	-	-	-	-	-	-	-
Unigene0014621	0	0	0	9	29	17	0	0	0	0.5	1.66	0.85	0.001	1.00333	9.97059	5.22994e-05	0.00128883	--	-	-	-	-	-	-	-	-
Unigene0010519	142	100	77	386	186	261	1.01	0.85	0.71	3.32	1.66	2.04	0.856667	2.34	1.4497	5.28839e-05	0.00129951	Phlpp	PREDICTED: protein phosphatase PHLPP-like protein isoform X2 [Dendroctonus ponderosae]	-	-	-	-	-	-	-
Unigene0022915	690	408	456	1377	1154	927	10.27	7.28	8.84	24.8	21.58	15.14	8.79667	20.5067	1.22106	5.33203e-05	0.00130837	slc39a1	PREDICTED: zinc transporter ZIP1 [Tribolium castaneum]	-	-	-	-	-	-	-
Unigene0026626	139	111	75	248	297	635	1.02	0.98	0.72	2.21	2.75	5.13	0.906667	3.36333	1.89125	5.35824e-05	0.0013134	--	PREDICTED: transcription factor 20-like [Anoplophora glabripennis]	-	-	-	-	-	-	-
Unigene0002139	8	9	33	0	0	0	0.34	0.46	1.85	0	0	0	0.883333	0.001	-9.78681	5.36439e-05	0.0013135	--	-	-	-	-	-	-	-	-
Unigene0020964	0	0	0	6	6	72	0	0	0	0.34	0.35	3.67	0.001	1.45333	10.5051	5.40891e-05	0.00132299	--	-	-	-	-	-	-	-	-
Unigene0005121	67	82	25	262	172	181	1.61	2.36	0.78	7.62	5.2	4.78	1.58333	5.86667	1.88958	5.51249e-05	0.00134403	NPL	PREDICTED: N-acetylneuraminate lyase-like [Dendroctonus ponderosae]	Metabolism	Carbohydrate metabolism	ko00520//Amino sugar and nucleotide sugar metabolism	K01639	-	-	-
Unigene0002989	66	30	15	131	333	135	0.95	0.52	0.28	2.28	6.03	2.13	0.583333	3.48	2.57669	5.55307e-05	0.00135248	Ces2c	PREDICTED: cholinesterase 2-like [Anoplophora glabripennis]	-	-	-	-	-	-	-
Unigene0001425	0	1	0	32	14	26	0	0.04	0	1.17	0.53	0.86	0.0133333	0.853333	6	5.56953e-05	0.00135506	AAC3	PREDICTED: ADP,ATP carrier protein 3, mitochondrial-like [Aplysia californica]	Environmental Information Processing	Signal transduction	ko04020//Calcium signaling pathway	K05863	GO:0019866//organelle inner membrane;GO:0031224//intrinsic component of membrane	-	GO:0044763//single-organism cellular process;GO:0051234//establishment of localization
Unigene0028023	128	135	35	10	25	18	2.78	3.51	0.99	0.26	0.68	0.43	2.42667	0.456667	-2.40976	5.58419e-05	0.00135718	--	PREDICTED: pupal cuticle protein 36-like [Dendroctonus ponderosae]	-	-	-	-	-	-	-
Unigene0021939	478	2433	787	4811	6172	6695	5.8	35.42	12.45	70.66	94.14	89.15	17.89	84.65	2.24236	5.63336e-05	0.00136768	--	AAEL006620-PA [Aedes aegypti]	-	-	-	-	-	-	-
Unigene0002460	533	425	214	1100	743	1352	5.52	5.28	2.89	13.78	9.67	15.36	4.56333	12.9367	1.50331	5.67419e-05	0.00137614	--	PREDICTED: uncharacterized protein LOC109608476 [Aethina tumida]	-	-	-	-	-	-	-
Unigene0007298	248	298	374	538	1823	1557	6.44	9.28	12.65	16.9	59.45	44.33	9.45667	40.2267	2.08875	5.75258e-05	0.00139368	Gnmt	PREDICTED: glycine N-methyltransferase [Anoplophora glabripennis]	Metabolism	Amino acid metabolism	ko00260//Glycine, serine and threonine metabolism	K00552	-	-	-
Unigene0002153	0	0	0	6	34	19	0	0	0	0.36	2.1	1.02	0.001	1.16	10.1799	5.80743e-05	0.00140548	PEP4	Lysosomal aspartic protease [Exaiptasia pallida]	Cellular Processes;Cellular Processes	Transport and catabolism;Transport and catabolism	ko04142//Lysosome;ko04140//Autophagy - animal	K01379;K01379	-	GO:0016787//hydrolase activity	-
Unigene0032327	0	0	0	13	13	26	0	0	0	0.68	0.7	1.22	0.001	0.866667	9.75933	5.81475e-05	0.00140569	--	-	-	-	-	-	-	-	-
Unigene0026968	56	41	48	18	5	12	1.36	1.19	1.51	0.53	0.15	0.32	1.35333	0.333333	-2.02148	5.82053e-05	0.00140569	b3gnt5-a	PREDICTED: beta-1,3-galactosyltransferase 5 [Tribolium castaneum]	-	-	-	-	-	-	-
Unigene0009264	50	41	28	213	102	96	1.04	1.02	0.76	5.35	2.66	2.19	0.94	3.4	1.8548	5.83035e-05	0.00140658	--	PREDICTED: uncharacterized protein LOC108911568 [Anoplophora glabripennis]	-	-	-	-	-	-	-
Unigene0031954	93	80	71	41	15	31	3.11	3.2	3.09	1.66	0.63	1.14	3.13333	1.14333	-1.45445	5.87207e-05	0.00141516	--	mariner transposase [Chrysoperla plorabunda]	-	-	-	-	-	-	-
Unigene0001971	8	2	4	72	42	22	0.39	0.12	0.25	4.26	2.58	1.18	0.253333	2.67333	3.39953	5.8859e-05	0.001417	--	PREDICTED: proline-rich receptor-like protein kinase PERK12 [Dendroctonus ponderosae]	-	-	-	-	-	-	-
Unigene0024004	1764	1212	702	2748	2873	5275	21.7	17.87	11.25	40.89	44.39	71.16	16.94	52.1467	1.62214	5.90298e-05	0.00141962	--	PREDICTED: mucin-2-like [Dendroctonus ponderosae]	-	-	-	-	-	-	-
Unigene0030125	66	207	120	52	31	26	7.12	26.75	16.85	6.78	4.2	3.07	16.9067	4.68333	-1.85198	5.91743e-05	0.00142161	--	-	-	-	-	-	-	-	-
Unigene0024763	0	0	0	40	17	6	0	0	0	1.7	0.75	0.23	0.001	0.893333	9.80305	5.95063e-05	0.00142748	--	PREDICTED: probable ATP-dependent RNA helicase DDX43 [Dendroctonus ponderosae]	-	-	-	-	-	-	-
Unigene0031767	368	233	458	168	156	122	7.27	5.52	11.79	4.02	3.87	2.64	8.19333	3.51	-1.22298	5.95431e-05	0.00142748	--	-	-	-	-	-	-	-	-
Unigene0031078	3912	197	4	0	5	2	123.25	7.44	0.16	0	0.2	0.07	43.6167	0.09	-8.92074	5.98384e-05	0.00143306	--	PREDICTED: myosin heavy chain IB-like [Ceratina calcarata]	-	-	-	-	-	-	-
Unigene0021554	554	780	366	1994	1001	1456	25.19	42.51	21.67	109.65	57.16	72.59	29.79	79.8	1.42156	6.01088e-05	0.00143804	--	GH20786 [Drosophila grimshawi]	-	-	-	-	-	-	-
Unigene0017627	0	0	0	48	7	12	0	0	0	1.78	0.27	0.4	0.001	0.816667	9.6736	6.04024e-05	0.00144355	--	-	-	-	-	-	-	-	-
Unigene0012331	260	173	153	505	372	383	5.22	4.17	4	12.27	9.39	8.44	4.46333	10.0333	1.16861	6.059e-05	0.00144525	Slc25a35	PREDICTED: solute carrier family 25 member 35-like [Dendroctonus ponderosae]	-	-	-	-	-	-	-
Unigene0010307	59	46	46	22	9	10	2.78	2.6	2.82	1.25	0.53	0.52	2.73333	0.766667	-1.83399	6.20755e-05	0.00147738	--	-	-	-	-	-	-	-	-
Unigene0016009	2	0	0	20	35	29	0.08	0	0	0.94	1.7	1.23	0.0266667	1.29	5.59619	6.26151e-05	0.00148727	SOD2	PREDICTED: LOW QUALITY PROTEIN: superoxide dismutase [Mn], mitochondrial-like [Drosophila biarmipes]	-	-	-	-	-	-	GO:0008152//metabolic process
Unigene0000496	415	172	180	635	797	781	5.83	2.9	3.29	10.79	14.07	12.04	4.00667	12.3	1.61818	6.26207e-05	0.00148727	--	PREDICTED: serine-rich adhesin for platelets [Nicrophorus vespilloides]	-	-	-	-	-	-	-
Unigene0008708	1828	767	664	248	477	300	17.92	9.01	8.48	2.94	5.87	3.23	11.8033	4.01333	-1.55632	6.36764e-05	0.00150922	PAPSS1	PREDICTED: bifunctional 3'-phosphoadenosine 5'-phosphosulfate synthase-like [Dendroctonus ponderosae]	Metabolism;Metabolism;Metabolism;Metabolism;Metabolism	Global and overview maps;Nucleotide metabolism;Metabolism of other amino acids;Energy metabolism;Biosynthesis of other secondary metabolites	ko01100//Metabolic pathways;ko00230//Purine metabolism;ko00450//Selenocompound metabolism;ko00920//Sulfur metabolism;ko00261//Monobactam biosynthesis	K13811;K13811;K13811;K13811;K13811	-	GO:0004779//sulfate adenylyltransferase activity;GO:0016301//kinase activity;GO:0032550//purine ribonucleoside binding	GO:0006796//phosphate-containing compound metabolic process
Unigene0026237	2	2	4	43	22	29	0.05	0.06	0.14	1.39	0.74	0.85	0.0833333	0.993333	3.57531	6.48456e-05	0.00153535	--	PREDICTED: hornerin isoform X2 [Dendroctonus ponderosae]	-	-	-	-	-	-	-
Unigene0019565	9	54	3	0	0	0	0.44	3.15	0.19	0	0	0	1.26	0.001	-10.2992	6.53546e-05	0.0015458	--	PREDICTED: transforming growth factor-beta-induced protein ig-h3 [Crassostrea gigas]	-	-	-	-	-	-	-
Unigene0003468	0	0	0	53	7	10	0	0	0	3.23	0.44	0.55	0.001	1.40667	10.4581	6.58504e-05	0.00155433	--	-	-	-	-	-	-	-	-
Unigene0008148	0	0	0	32	16	8	0	0	0	1.8	0.94	0.41	0.001	1.05	10.0362	6.62005e-05	0.00156098	--	-	-	-	-	-	-	-	-
Unigene0023959	71	106	173	4349	199	4749	3.99	7.14	12.65	295.38	14.04	292.43	7.92667	200.617	4.66158	6.66744e-05	0.00157028	--	-	-	-	-	-	-	-	-
Unigene0031900	60	136	41	412	233	271	0.7	1.91	0.62	5.82	3.42	3.47	1.07667	4.23667	1.97636	6.67314e-05	0.00157028	PRC1	PREDICTED: protein regulator of cytokinesis 1-like isoform X3 [Dendroctonus ponderosae]	-	-	-	-	-	-	-
Unigene0009620	681	609	560	1916	1067	1003	5.16	5.53	5.53	17.56	10.16	8.34	5.40667	12.02	1.15263	6.69917e-05	0.00157478	AP-2alpha	PREDICTED: AP-2 complex subunit alpha isoform X1 [Dendroctonus ponderosae]	Cellular Processes	Transport and catabolism	ko04144//Endocytosis	K11824	-	-	-
Unigene0027181	1103	1434	953	2464	2664	2810	15.78	24.59	17.76	42.63	47.87	44.08	19.3767	44.86	1.21111	6.81584e-05	0.00160057	AKR1B1	PREDICTED: LOW QUALITY PROTEIN: aldose reductase-related protein 2-like [Aethina tumida]	Metabolism;Metabolism;Metabolism;Metabolism	Global and overview maps;Carbohydrate metabolism;Lipid metabolism;Carbohydrate metabolism	ko01100//Metabolic pathways;ko00010//Glycolysis / Gluconeogenesis;ko00561//Glycerolipid metabolism;ko00040//Pentose and glucuronate interconversions	K00002;K00002;K00002;K00002	-	-	-
Unigene0017842	6	19	20	0	0	0	0.24	0.89	1.02	0	0	0	0.716667	0.001	-9.48516	6.85903e-05	0.00160907	RPL7A	PREDICTED: 60S ribosomal protein L7a-like [Rhagoletis zephyria]	Genetic Information Processing	Translation	ko03010//Ribosome	K02936	-	-	GO:0022613//ribonucleoprotein complex biogenesis
Unigene0003016	3	3	4	81	97	5	0.13	0.16	0.23	4.35	5.41	0.24	0.173333	3.33333	4.26534	6.91547e-05	0.00162065	--	-	-	-	-	-	-	-	-
Unigene0023652	9752	4879	8525	3062	2634	4648	226.11	135.6	257.43	85.87	76.7	118.17	206.38	93.58	-1.14103	7.00988e-05	0.00163943	PNLIP	PREDICTED: pancreatic triacylglycerol lipase-like [Dendroctonus ponderosae]	-	-	-	-	-	-	-
Unigene0019448	1	0	0	32	10	33	0.06	0	0	2.37	0.77	2.21	0.02	1.78333	6.47843	7.03857e-05	0.00164279	--	PREDICTED: adult-specific rigid cuticular protein 15.7 [Dendroctonus ponderosae]	-	-	-	-	-	-	-
Unigene0003559	3919	2158	1027	545	551	1137	52.1	34.39	17.78	8.76	9.2	16.57	34.7567	11.51	-1.5944	7.10566e-05	0.0016534	--	ankyrin repeat protein [Trichomonas vaginalis G3]	-	-	-	-	-	-	-
Unigene0026963	595	440	212	1067	916	1936	3.62	3.21	1.68	7.85	7	12.91	2.83667	9.25333	1.70578	7.69694e-05	0.00178195	Tollo	PREDICTED: toll-like receptor Tollo [Anoplophora glabripennis]	-	-	-	-	-	GO:0016791//phosphatase activity	GO:0006796//phosphate-containing compound metabolic process;GO:0006952//defense response;GO:0050794//regulation of cellular process
Unigene0014876	0	0	0	17	10	23	0	0	0	1.37	0.84	1.68	0.001	1.29667	10.3406	7.73879e-05	0.00178813	--	-	-	-	-	-	-	-	-
Unigene0015538	0	0	0	13	12	25	0	0	0	1.08	1.03	1.88	0.001	1.33	10.3772	7.73924e-05	0.00178813	RPS12	40S ribosomal protein S12 [Sphaeroforma arctica JP610]	Genetic Information Processing	Translation	ko03010//Ribosome	K02951	GO:0030529//intracellular ribonucleoprotein complex	-	-
Unigene0009239	260	65	202	30	53	42	8.22	2.46	8.32	1.15	2.1	1.46	6.33333	1.57	-2.0122	7.7767e-05	0.00179498	--	PREDICTED: uncharacterized protein LOC109545603 [Dendroctonus ponderosae]	-	-	-	-	-	-	-
Unigene0029711	1465	1357	910	2717	3119	2408	17.48	19.41	14.14	39.22	46.75	31.51	17.01	39.16	1.203	7.80083e-05	0.00179871	CPE	PREDICTED: carboxypeptidase E-like isoform X2 [Dendroctonus ponderosae]	-	-	-	-	-	GO:0008235//metalloexopeptidase activity;GO:0046914//transition metal ion binding	GO:0019538//protein metabolic process
Unigene0003517	2	15	42	0	0	0	0.06	0.56	1.71	0	0	0	0.776667	0.001	-9.60115	7.80854e-05	0.00179871	--	-	-	-	-	-	-	-	-
Unigene0028661	0	0	0	71	15	2	0	0	0	4.84	1.06	0.12	0.001	2.00667	10.9706	7.92606e-05	0.00182395	--	-	-	-	-	-	-	-	-
Unigene0008742	805	421	588	249	277	324	9.95	6.24	9.47	3.72	4.3	4.39	8.55333	4.13667	-1.04802	7.98853e-05	0.00183464	--	PREDICTED: uncharacterized protein LOC109537482 isoform X1 [Dendroctonus ponderosae]	-	-	-	-	-	-	-
Unigene0006736	0	0	0	9	19	22	0	0	0	0.46	1	1.01	0.001	0.823333	9.68533	8.09308e-05	0.00185533	ACO1	aconitate hydratase, mitochondrial [Fonticula alba]	Metabolism;Metabolism;Metabolism;Metabolism;Metabolism;Metabolism	Global and overview maps;Global and overview maps;Global and overview maps;Carbohydrate metabolism;Carbohydrate metabolism;Global and overview maps	ko01100//Metabolic pathways;ko01200//Carbon metabolism;ko01230//Biosynthesis of amino acids;ko00630//Glyoxylate and dicarboxylate metabolism;ko00020//Citrate cycle (TCA cycle);ko01210//2-Oxocarboxylic acid metabolism	K01681;K01681;K01681;K01681;K01681;K01681	GO:0043231//intracellular membrane-bounded organelle;GO:0043232//intracellular non-membrane-bounded organelle	GO:0016836//hydro-lyase activity;GO:0051536//iron-sulfur cluster binding	GO:0006101//citrate metabolic process
Unigene0027106	18545	15107	15291	30256	34769	42707	119.41	116.61	128.23	235.64	281.19	301.55	121.417	272.793	1.16784	8.10611e-05	0.00185607	l(2)03659	PREDICTED: probable multidrug resistance-associated protein lethal(2)03659 [Dendroctonus ponderosae]	Environmental Information Processing	Membrane transport	ko02010//ABC transporters	K05673	-	-	-
Unigene0022394	436	355	186	859	932	704	6.55	6.39	3.64	15.61	17.58	11.6	5.52667	14.93	1.43373	8.12253e-05	0.00185798	lz	PREDICTED: runt-related transcription factor 2-like [Dendroctonus ponderosae]	Environmental Information Processing	Signal transduction	ko04013//MAPK signaling pathway - fly	K20214	-	-	-
Unigene0030264	716	83	52	19	44	32	26.32	3.66	2.49	0.84	2.03	1.29	10.8233	1.38667	-2.96445	8.24696e-05	0.00188269	--	PREDICTED: mucin-3A-like [Dendroctonus ponderosae]	-	-	-	-	-	-	-
Unigene0020139	5664	2662	3261	1348	1495	2233	72.25	40.7	54.18	20.8	23.95	31.24	55.71	25.33	-1.13709	8.4008e-05	0.001914	Slc24a5	PREDICTED: sodium/potassium/calcium exchanger 3-like [Dendroctonus ponderosae]	-	-	-	-	-	-	-
Unigene0001836	106	134	145	406	429	276	2.98	4.52	5.31	13.82	15.16	8.52	4.27	12.5	1.54962	8.49984e-05	0.00193464	--	PREDICTED: proclotting enzyme-like [Aethina tumida]	-	-	-	-	-	-	-
Unigene0007500	0	0	6	470	199	94	0	0	0.4	29.46	12.95	5.34	0.133333	15.9167	6.89936	8.53013e-05	0.00193961	--	-	-	-	-	-	-	-	-
Unigene0004013	44	67	89	23	10	20	0.77	1.4	2.02	0.49	0.22	0.38	1.39667	0.363333	-1.94262	8.59143e-05	0.00195162	Gr64e	PREDICTED: gustatory receptor for sugar taste 64e-like [Dendroctonus ponderosae]	-	-	-	-	-	-	-
Unigene0027530	0	0	0	26	12	12	0	0	0	2.26	1.08	0.94	0.001	1.42667	10.4784	8.6617e-05	0.00196563	--	-	-	-	-	-	-	-	-
Unigene0001279	37	36	31	133	183	82	4.02	4.69	4.39	17.49	24.99	9.78	4.36667	17.42	1.99614	8.6915e-05	0.00197045	--	-	-	-	-	-	-	-	-
Unigene0027277	111	34	73	29	9	11	5.56	2.04	4.76	1.76	0.57	0.6	4.12	0.976667	-2.07671	8.74402e-05	0.00197736	--	-	-	-	-	-	-	-	-
Unigene0014893	12	9	20	0	0	0	0.64	0.58	1.39	0	0	0	0.87	0.001	-9.76487	8.74601e-05	0.00197736	--	-	-	-	-	-	-	-	-
Unigene0029961	376	364	279	1253	1406	516	4.53	5.26	4.38	18.27	21.29	6.82	4.72333	15.46	1.71066	8.76635e-05	0.00197959	moody	PREDICTED: G-protein coupled receptor moody-like [Dendroctonus ponderosae]	-	-	-	-	-	-	-
Unigene0016377	2	21	32	0	0	0	0.09	1.08	1.8	0	0	0	0.99	0.001	-9.95128	8.77631e-05	0.00197989	--	-	-	-	-	-	-	-	-
Unigene0027036	99	171	104	72	32	36	5.51	11.41	7.54	4.85	2.24	2.2	8.15333	3.09667	-1.39667	8.80105e-05	0.00198352	--	ecdysis triggering hormone [Tribolium castaneum]	-	-	-	-	-	-	-
Unigene0004784	8725	8500	6496	13939	20526	27819	71.45	83.44	69.28	138.06	211.12	249.82	74.7233	199.667	1.41796	9.03758e-05	0.00203062	CTH	PREDICTED: cystathionine gamma-lyase [Dendroctonus ponderosae]	Metabolism;Metabolism;Metabolism;Metabolism;Metabolism	Global and overview maps;Global and overview maps;Amino acid metabolism;Amino acid metabolism;Metabolism of other amino acids	ko01100//Metabolic pathways;ko01230//Biosynthesis of amino acids;ko00270//Cysteine and methionine metabolism;ko00260//Glycine, serine and threonine metabolism;ko00450//Selenocompound metabolism	K01758;K01758;K01758;K01758;K01758	-	GO:0003824//catalytic activity;GO:0043168//anion binding	-
Unigene0001302	601	338	313	1305	710	846	8.4	5.66	5.69	22.05	12.46	12.96	6.58333	15.8233	1.26516	9.05446e-05	0.00203066	Slc27a4	PREDICTED: long-chain fatty acid transport protein 4-like [Anoplophora glabripennis]	-	-	-	-	-	-	-
Unigene0023771	170	133	148	352	285	409	5.91	5.54	6.7	14.8	12.44	15.59	6.05	14.2767	1.23865	9.07985e-05	0.00203437	Ccs	PREDICTED: copper chaperone for superoxide dismutase [Dendroctonus ponderosae]	-	-	-	-	-	-	-
Unigene0015330	17	33	3	0	0	0	0.81	1.88	0.19	0	0	0	0.96	0.001	-9.90689	9.09633e-05	0.00203607	--	-	-	-	-	-	-	-	-
Unigene0021978	2121	2692	2023	4738	4412	5575	31.02	47.2	38.53	83.81	81.05	89.41	38.9167	84.7567	1.12294	9.33776e-05	0.00208401	Slc17a2	PREDICTED: putative inorganic phosphate cotransporter [Dendroctonus ponderosae]	-	-	-	-	-	-	-
Unigene0008032	2476	2929	2214	4875	5997	10294	36.09	51.17	42.03	85.94	109.78	164.53	43.0967	120.083	1.47839	9.35227e-05	0.00208522	Tret1	PREDICTED: facilitated trehalose transporter Tret1-like [Dendroctonus ponderosae]	-	-	-	-	-	-	-
Unigene0032544	66	123	73	20	32	13	1.09	2.44	1.57	0.4	0.66	0.24	1.7	0.433333	-1.97199	9.36722e-05	0.00208653	--	PREDICTED: RNA-directed DNA polymerase from mobile element jockey-like [Rhagoletis zephyria]	-	-	-	-	-	-	-
Unigene0000390	170185	99185	138630	285903	281664	417515	4810.1	3360.44	5103.06	9773.51	9998.79	12940.2	4424.53	10904.2	1.30128	9.48653e-05	0.00211105	--	ferritin, partial [Rhynchophorus ferrugineus]	-	-	-	-	-	-	GO:0044699//single-organism process
Unigene0029023	45	72	58	20	10	20	1.73	3.33	2.91	0.93	0.48	0.85	2.65667	0.753333	-1.81826	0.000100266	0.00222476	--	-	-	-	-	-	-	-	-
Unigene0022795	1	2	0	3	94	32	0.05	0.11	0	0.17	5.49	1.63	0.0533333	2.43	5.50978	0.000101414	0.00224589	--	-	-	-	-	-	-	-	-
Unigene0020238	51	41	36	147	87	128	0.83	0.8	0.76	2.89	1.78	2.28	0.796667	2.31667	1.54	0.000101911	0.00225232	--	PREDICTED: protein aurora borealis [Anoplophora glabripennis]	-	-	-	-	-	-	-
Unigene0010729	4217	4637	3332	1506	1271	2793	37.03	48.8	38.1	15.99	14.02	26.89	41.31	18.9667	-1.12302	0.000101999	0.00225232	--	Protein MB21D2 [Anoplophora glabripennis]	-	-	-	-	-	-	-
Unigene0023131	4439	2076	1150	6253	7453	10487	98.37	55.15	33.19	167.59	207.44	254.84	62.2367	209.957	1.75425	0.00010303	0.0022729	--	PREDICTED: salivary glue protein Sgs-3-like [Anoplophora glabripennis]	-	-	-	-	-	-	-
Unigene0025626	36	10	30	136	76	130	0.63	0.21	0.68	2.88	1.67	2.49	0.506667	2.34667	2.2115	0.000103317	0.00227705	VCP	PREDICTED: venom serine carboxypeptidase-like [Dendroctonus ponderosae]	-	-	-	-	-	GO:0016787//hydrolase activity	-
Unigene0007594	23273	15297	15690	3819	9853	4201	1670.34	1316.06	1466.61	331.51	888.18	330.63	1484.34	516.773	-1.52221	0.000104793	0.00230515	--	-	-	-	-	-	-	-	-
Unigene0013840	240	2	568	0	0	0	13.33	0.13	41.09	0	0	0	18.1833	0.001	-14.1503	0.000106707	0.002345	--	-	-	-	-	-	-	-	-
Unigene0022249	264	317	232	988	500	492	1.97	2.84	2.25	8.92	4.69	4.03	2.35333	5.88	1.32111	0.000107646	0.00236336	Sulf1	PREDICTED: LOW QUALITY PROTEIN: extracellular sulfatase SULF-1 homolog [Aethina tumida]	-	-	-	-	GO:0044421//extracellular region part	GO:0008484//sulfuric ester hydrolase activity	GO:0006790//sulfur compound metabolic process;GO:0007411//axon guidance;GO:0008589//regulation of smoothened signaling pathway;GO:0009968//negative regulation of signal transduction;GO:0042058//regulation of epidermal growth factor receptor signaling pathway;GO:0050919//negative chemotaxis
Unigene0025878	910	653	920	3521	2359	1267	21.69	18.66	28.56	101.5	70.62	33.11	22.97	68.41	1.57446	0.000109026	0.00239138	--	PREDICTED: venom peptide isomerase heavy chain-like [Anoplophora glabripennis]	Organismal Systems	Immune system	ko04624//Toll and Imd signaling pathway	K20674	-	-	-
Unigene0020299	0	1	0	34	12	21	0	0.06	0	2.07	0.76	1.16	0.02	1.33	6.05528	0.000109345	0.00239608	CYP1	Peptidyl-prolyl cis-trans isomerase [Spirometra erinaceieuropaei]	Environmental Information Processing	Signal transduction	ko04020//Calcium signaling pathway	K09565	-	GO:0016853//isomerase activity	-
Unigene0031214	136	125	37	446	165	963	1.09	1.21	0.39	4.34	1.67	8.5	0.896667	4.83667	2.43137	0.000109693	0.00240142	--	PREDICTED: uncharacterized protein LOC108906544 [Anoplophora glabripennis]	-	-	-	-	-	-	-
Unigene0023928	5	8	36	0	0	0	0.27	0.52	2.53	0	0	0	1.10667	0.001	-10.112	0.0001106	0.00241847	--	-	-	-	-	-	-	-	-
Unigene0011328	153	134	32	896	140	791	1.61	1.69	0.44	11.4	1.85	9.12	1.24667	7.45667	2.58046	0.0001112	0.00242515	Gusb	Beta-glucuronidase [Anoplophora glabripennis]	Metabolism;Cellular Processes;Metabolism;Metabolism;Metabolism;Metabolism	Global and overview maps;Transport and catabolism;Xenobiotics biodegradation and metabolism;Carbohydrate metabolism;Metabolism of cofactors and vitamins;Glycan biosynthesis and metabolism	ko01100//Metabolic pathways;ko04142//Lysosome;ko00983//Drug metabolism - other enzymes;ko00040//Pentose and glucuronate interconversions;ko00860//Porphyrin and chlorophyll metabolism;ko00531//Glycosaminoglycan degradation	K01195;K01195;K01195;K01195;K01195;K01195	-	-	-
Unigene0006329	708	3758	1362	13468	9990	5099	22.31	141.92	55.89	513.2	395.3	176.16	73.3733	361.553	2.30088	0.0001117	0.00243144	Obp56d	odorant binding protein 7 [Rhynchophorus ferrugineus]	-	-	-	-	-	-	-
Unigene0000466	0	0	0	31	17	6	0	0	0	2.17	1.24	0.38	0.001	1.26333	10.303	0.000111808	0.00243147	--	-	-	-	-	-	-	-	-
Unigene0014696	355	309	467	281	96	114	27.24	28.42	46.67	26.08	9.25	9.59	34.11	14.9733	-1.1878	0.000112272	0.00243926	--	hypothetical protein D910_02107 [Dendroctonus ponderosae]	-	-	-	-	-	-	-
Unigene0012863	25	40	20	5	3	0	0.55	1.06	0.58	0.13	0.08	0	0.73	0.07	-3.38247	0.000112688	0.00244597	--	-	-	-	-	-	-	-	-
Unigene0003620	269	201	77	572	648	466	3.24	2.9	1.21	8.34	9.81	6.16	2.45	8.10333	1.72573	0.000113685	0.00246436	Arsb	PREDICTED: arylsulfatase B-like [Dendroctonus ponderosae]	-	-	-	-	-	-	-
Unigene0019826	0	0	0	12	12	23	0	0	0	0.86	0.89	1.5	0.001	1.08333	10.0813	0.00011375	0.00246436	TRX1	PREDICTED: thioredoxin-1 [Crassostrea gigas]	-	-	-	-	-	-	-
Unigene0019650	1967	1651	2062	713	942	1113	25.15	25.31	34.34	11.03	15.13	15.61	28.2667	13.9233	-1.0216	0.000114289	0.00247281	--	PREDICTED: nose resistant to fluoxetine protein 6-like [Dendroctonus ponderosae]	-	-	-	-	-	-	-
Unigene0021889	582	288	345	144	128	236	24.34	14.44	18.79	7.28	6.72	10.82	19.19	8.27333	-1.21381	0.000114355	0.00247281	CFAP52	PREDICTED: cilia- and flagella-associated protein 52 [Dendroctonus ponderosae]	-	-	-	-	-	-	-
Unigene0022057	105	98	8	1302	1483	415	5.23	5.85	0.52	78.43	92.77	22.67	3.86667	64.6233	4.06289	0.000118777	0.00255685	CP12	PREDICTED: cuticle protein CP14.6-like [Dendroctonus ponderosae]	-	-	-	-	-	-	-
Unigene0018832	524	534	341	1144	710	1088	12.7	15.52	10.77	33.54	21.62	28.92	12.9967	28.0267	1.10866	0.000118799	0.00255685	litaf	PREDICTED: lipopolysaccharide-induced tumor necrosis factor-alpha factor homolog [Dendroctonus ponderosae]	-	-	-	-	-	-	-
Unigene0005328	2747	3018	2330	5322	6089	5541	62.95	82.9	69.54	147.5	175.25	139.24	71.7967	153.997	1.10091	0.00011958	0.00256997	--	PREDICTED: cytochrome b561 domain-containing protein 2-like [Anoplophora glabripennis]	-	-	-	-	-	-	-
Unigene0001086	0	0	0	20	20	8	0	0	0	1.45	1.5	0.52	0.001	1.15667	10.1758	0.000119633	0.00256997	RPL12B	60S ribosomal protein rpl12b [Sycon ciliatum]	Genetic Information Processing	Translation	ko03010//Ribosome	K02870	-	-	-
Unigene0013814	76	56	69	22	0	4	2.02	1.79	2.39	0.71	0	0.12	2.06667	0.276667	-2.90108	0.000120119	0.00257594	--	Uncharacterized ATP-dependent helicase YHR031C, partial [Camponotus floridanus]	-	-	-	-	-	-	-
Unigene0011825	98750	150879	93566	39768	18382	70529	4880.32	8938.35	6022.4	2377.08	1141	3822.21	6613.69	2446.76	-1.43458	0.000120219	0.00257594	--	hypothetical protein D910_11773 [Dendroctonus ponderosae]	-	-	-	-	-	-	-
Unigene0003249	13	3	34	0	0	0	0.58	0.16	1.96	0	0	0	0.9	0.001	-9.81378	0.000120247	0.00257594	cprA	cysteine protease [Dictyostelium discoideum AX4]	Cellular Processes	Transport and catabolism	ko04142//Lysosome	K01373	-	-	-
Unigene0027116	16	11	11	0	0	0	1.31	1.08	1.18	0	0	0	1.19	0.001	-10.2167	0.000122079	0.0026103	--	-	-	-	-	-	-	-	-
Unigene0000048	113683	126610	125189	55242	29147	83648	1436.53	1917.81	2060.28	844.28	462.59	1159.08	1804.87	821.983	-1.13472	0.000122844	0.00262421	cbhB	glycoside hydrolase family protein 48 [Sitophilus oryzae]	-	-	-	-	-	-	-
Unigene0019052	2206	1010	45	53	59	32	66.78	36.65	1.77	1.94	2.24	1.06	35.0667	1.74667	-4.32742	0.000125511	0.00267621	--	PREDICTED: vitelline membrane protein Vm26Ab-like [Tribolium castaneum]	-	-	-	-	-	-	-
Unigene0020149	2	5	0	23	31	47	0.07	0.2	0	0.92	1.29	1.71	0.09	1.30667	3.85982	0.000125924	0.00268252	--	-	-	-	-	-	-	-	-
Unigene0010205	81	120	79	42	36	31	1.53	2.71	1.94	0.96	0.85	0.64	2.06	0.816667	-1.33483	0.000126172	0.00268282	Hsc70-4	PREDICTED: heat shock 70 kDa protein-like [Anoplophora glabripennis]	Genetic Information Processing;Cellular Processes;Genetic Information Processing;Environmental Information Processing;Organismal Systems	Folding, sorting and degradation;Transport and catabolism;Transcription;Signal transduction;Aging	ko04141//Protein processing in endoplasmic reticulum;ko04144//Endocytosis;ko03040//Spliceosome;ko04010//MAPK signaling pathway;ko04213//Longevity regulating pathway - multiple species	K03283;K03283;K03283;K03283;K03283	-	-	-
Unigene0024272	0	0	0	91	10	1	0	0	0	6.38	0.73	0.06	0.001	2.39	11.2228	0.000126812	0.00269393	--	-	-	-	-	-	-	-	-
Unigene0021576	45612	34616	24752	79042	73305	59769	817.84	744.01	578.01	1714.13	1650.83	1175.17	713.287	1513.38	1.08522	0.000127789	0.00271218	Idgf4	PREDICTED: chitinase-like protein Idgf4, partial [Dendroctonus ponderosae]	Metabolism;Metabolism	Global and overview maps;Carbohydrate metabolism	ko01100//Metabolic pathways;ko00520//Amino sugar and nucleotide sugar metabolism	K01183;K01183	-	-	-
Unigene0026640	1608	1490	1143	501	734	803	25.21	28	23.33	9.5	14.45	13.8	25.5133	12.5833	-1.01974	0.00012866	0.00272813	--	PREDICTED: ankyrin repeat domain-containing protein 29 [Anoplophora glabripennis]	-	-	-	-	-	-	-
Unigene0023386	95	78	31	29	8	9	1.5	1.47	0.64	0.55	0.16	0.16	1.20333	0.29	-2.05291	0.00013096	0.00277434	Syt6	PREDICTED: synaptotagmin-6-like [Dendroctonus ponderosae]	-	-	-	-	-	-	-
Unigene0020240	12	12	13	0	0	0	0.57	0.68	0.8	0	0	0	0.683333	0.001	-9.41645	0.00013212	0.00279635	MYL9	myosin regulatory light chain 2-like protein [Sarcoptes scabiei]	-	-	-	-	-	GO:0016628//oxidoreductase activity, acting on the CH-CH group of donors, NAD or NADP as acceptor	GO:0044710//single-organism metabolic process
Unigene0030797	6	16	18	0	0	0	0.3	0.95	1.16	0	0	0	0.803333	0.001	-9.64985	0.000133295	0.0028153	RPL10L	PREDICTED: 60S ribosomal protein L10 [Rhagoletis zephyria]	Genetic Information Processing	Translation	ko03010//Ribosome	K02866	GO:0030529//intracellular ribonucleoprotein complex	-	GO:0010467//gene expression
Unigene0013773	29596	18388	23042	5858	10798	12365	447.19	333.05	453.44	107.05	204.92	204.87	411.227	172.28	-1.25518	0.000133384	0.0028153	BDH1	PREDICTED: D-beta-hydroxybutyrate dehydrogenase, mitochondrial-like [Dendroctonus ponderosae]	-	-	-	-	-	-	-
Unigene0003742	12	24	6	0	0	0	0.54	1.29	0.35	0	0	0	0.726667	0.001	-9.50515	0.000134408	0.00283431	--	-	-	-	-	-	-	-	-
Unigene0028152	0	0	0	39	12	6	0	0	0	3.84	1.23	0.54	0.001	1.87	10.8688	0.000134737	0.00283864	FBA1	fba1-like protein, partial [Philodina sp. NPS-2005]	-	-	-	-	-	GO:0016832//aldehyde-lyase activity	GO:0044238//primary metabolic process;GO:0071704//organic substance metabolic process
Unigene0027068	24	5	14	0	0	0	1.42	0.35	1.08	0	0	0	0.95	0.001	-9.89178	0.000137124	0.00288364	--	-	-	-	-	-	-	-	-
Unigene0007389	0	0	0	6	15	30	0	0	0	0.3	0.78	1.37	0.001	0.816667	9.6736	0.000139209	0.00292211	--	Acyl-coenzyme A thioesterase 8 [Trichinella pseudospiralis]	-	-	-	-	-	GO:0016788//hydrolase activity, acting on ester bonds	-
Unigene0016701	0	0	0	6	15	30	0	0	0	0.49	1.26	2.2	0.001	1.31667	10.3627	0.000139209	0.00292211	--	-	-	-	-	-	-	-	-
Unigene0022844	30	21	54	8	2	0	1.53	1.28	3.59	0.49	0.13	0	2.13333	0.206667	-3.36773	0.000139462	0.00292475	--	-	-	-	-	-	-	-	-
Unigene0017421	27	18	6	158	51	68	0.54	0.43	0.16	3.85	1.29	1.5	0.376667	2.21333	2.55486	0.000139674	0.00292653	--	PREDICTED: bone morphogenetic protein 2 [Dendroctonus ponderosae]	-	-	-	-	-	-	-
Unigene0000901	281	271	243	102	70	170	2.67	3.09	3.01	1.17	0.84	1.77	2.92333	1.26	-1.21419	0.000141495	0.0029573	--	PREDICTED: uncharacterized transmembrane protein DDB_G0289901 [Dendroctonus ponderosae]	Organismal Systems	Immune system	ko04624//Toll and Imd signaling pathway	K20694	-	-	-
Unigene0028130	0	0	0	29	19	5	0	0	0	2.2	1.5	0.34	0.001	1.34667	10.3952	0.000141505	0.0029573	POT1	peroxisomal 3-ketoacyl-CoA thiolase B [Capsaspora owczarzaki ATCC 30864]	-	-	-	-	-	-	-
Unigene0006123	1	9	4	64	47	27	0.06	0.64	0.31	4.6	3.51	1.76	0.336667	3.29	3.28869	0.000141654	0.0029573	--	-	-	-	-	-	-	-	-
Unigene0019987	0	0	0	27	6	18	0	0	0	1.57	0.36	0.95	0.001	0.96	9.90689	0.000141659	0.0029573	PMP3	hypothetical protein SARC_03617 [Sphaeroforma arctica JP610]	-	-	-	-	-	-	-
Unigene0000798	2366	1847	2282	814	906	1434	65.5	61.29	82.27	27.25	31.5	43.53	69.6867	34.0933	-1.03139	0.000141835	0.0029583	--	PREDICTED: RNA-directed DNA polymerase from mobile element jockey-like [Plutella xylostella]	-	-	-	-	-	-	-
Unigene0032252	350	357	267	920	454	746	4.35	5.31	4.32	13.81	7.08	10.16	4.66	10.35	1.15123	0.000145016	0.0030219	ras	PREDICTED: inosine-5'-monophosphate dehydrogenase [Dendroctonus ponderosae]	Metabolism;Metabolism;Metabolism	Global and overview maps;Nucleotide metabolism;Xenobiotics biodegradation and metabolism	ko01100//Metabolic pathways;ko00230//Purine metabolism;ko00983//Drug metabolism - other enzymes	K00088;K00088;K00088	-	-	-
Unigene0000421	6	34	200	0	0	0	0.08	0.55	3.55	0	0	0	1.39333	0.001	-10.4443	0.000145291	0.00302222	--	daphnid bacterial-ribosomal-RNA-like, possible HGT [Daphnia magna]	-	-	-	-	-	-	-
Unigene0013902	0	0	0	25	12	10	0	0	0	2.13	1.06	0.77	0.001	1.32	10.3663	0.000145295	0.00302222	RPS25A	40S ribosomal protein S25-A, partial [Ceratitis capitata]	Genetic Information Processing	Translation	ko03010//Ribosome	K02975	GO:0030529//intracellular ribonucleoprotein complex	-	-
Unigene0014793	85	2	2	0	0	0	4.51	0.13	0.14	0	0	0	1.59333	0.001	-10.6378	0.000146198	0.0030355	--	-	-	-	-	-	-	-	-
Unigene0012587	107	9	1	1	0	0	3.64	0.37	0.04	0.04	0	0	1.35	0.0133333	-6.66178	0.000151486	0.00313678	--	daphnid bacterial-ribosomal-RNA-like, possible HGT [Daphnia magna]	-	-	-	-	-	-	-
Unigene0028135	167	116	87	349	233	256	2.45	2.04	1.66	6.18	4.29	4.11	2.05	4.86	1.24533	0.000154733	0.00319318	TUBG1	PREDICTED: tubulin gamma-1 chain-like [Dendroctonus ponderosae]	-	-	-	-	-	-	-
Unigene0010557	0	0	0	7	24	16	0	0	0	0.44	1.57	0.91	0.001	0.973333	9.92679	0.000154767	0.00319318	--	dienelactone hydrolase family protein [Gregarina niphandrodes]	-	-	-	-	-	-	-
Unigene0000302	18976	22425	13437	49066	57305	30716	790.94	1120.45	729.43	2473.55	2999.97	1403.92	880.273	2292.48	1.38089	0.000155408	0.00320352	--	pheromone binding protein 9 [Cyrtotrachelus buqueti]	-	-	-	-	-	-	-
Unigene0007242	4684	3094	3049	8493	6856	5697	106.19	84.08	90.03	232.88	195.22	141.63	93.4333	189.91	1.02331	0.000158154	0.00325429	--	PREDICTED: calcium-binding protein P-like [Dendroctonus ponderosae]	-	-	-	-	-	-	-
Unigene0024129	367	421	222	1067	850	576	17.46	24.01	13.76	61.4	50.8	30.05	18.41	47.4167	1.3649	0.000158706	0.00326273	--	uncharacterized LOC103312675 precursor [Tribolium castaneum]	-	-	-	-	-	-	-
Unigene0025513	322	557	332	1140	965	873	1.3	2.7	1.75	5.57	4.9	3.87	1.91667	4.78	1.31841	0.000159342	0.00326814	--	AAA protein, partial [Oryctes borbonicus]	-	-	-	-	-	-	-
Unigene0017057	56	51	30	126	115	168	0.61	0.67	0.43	1.67	1.58	2.02	0.57	1.75667	1.62381	0.00015939	0.00326814	melk	PREDICTED: maternal embryonic leucine zipper kinase-like [Dendroctonus ponderosae]	-	-	-	-	-	-	-
Unigene0032158	340	509	218	1046	795	832	3.82	6.86	3.19	14.22	11.22	10.26	4.62333	11.9	1.36396	0.000159397	0.00326814	--	PREDICTED: transferrin-like [Dendroctonus ponderosae]	-	-	-	-	-	-	-
Unigene0007266	109	151	61	49	4	12	0.98	1.62	0.71	0.53	0.04	0.12	1.10333	0.23	-2.26216	0.00016035	0.00328474	DNMT1	PREDICTED: DNA (cytosine-5)-methyltransferase 1-like [Anoplophora glabripennis]	Metabolism;Metabolism	Global and overview maps;Amino acid metabolism	ko01100//Metabolic pathways;ko00270//Cysteine and methionine metabolism	K00558;K00558	-	-	-
Unigene0032080	80	39	36	169	147	135	0.86	0.5	0.51	2.2	1.99	1.6	0.623333	1.93	1.63053	0.000160987	0.00329484	Pdzrn3	PREDICTED: PDZ domain-containing protein 4 isoform X1 [Dendroctonus ponderosae]	-	-	-	-	-	-	-
Unigene0028850	6476	507	195	64	118	66	238.08	22.34	9.34	2.85	5.45	2.66	89.92	3.65333	-4.62136	0.000165944	0.00338723	--	PREDICTED: cuticle protein 16.5-like [Dendroctonus ponderosae]	-	-	-	-	-	-	-
Unigene0003408	44	17	1	0	0	0	1.6	0.74	0.05	0	0	0	0.796667	0.001	-9.63783	0.000167022	0.0034062	--	PREDICTED: chaoptin [Trachymyrmex cornetzi]	-	-	-	-	-	-	-
Unigene0026814	8	42	3	0	0	0	0.29	1.8	0.14	0	0	0	0.743333	0.001	-9.53787	0.000168153	0.00342624	FAIM2	glutamate receptor Gr2 [Capsaspora owczarzaki ATCC 30864]	-	-	-	-	-	-	-
Unigene0025565	1167	871	767	1733	1994	2160	21.47	19.21	18.38	38.56	46.07	43.57	19.6867	42.7333	1.11814	0.000168452	0.00342928	Lipa	PREDICTED: lipase 3-like [Anoplophora glabripennis]	Cellular Processes;Metabolism	Transport and catabolism;Lipid metabolism	ko04142//Lysosome;ko00100//Steroid biosynthesis	K01052;K01052	-	-	-
Unigene0013925	14	11	11	0	0	0	0.62	0.58	0.63	0	0	0	0.61	0.001	-9.25267	0.000168859	0.00343451	--	rna-directed dna polymerase from mobile element jockey-like protein [Lasius niger]	-	-	-	-	-	-	-
Unigene0028325	0	4	0	22	20	62	0	0.16	0	0.88	0.83	2.26	0.0533333	1.32333	4.633	0.000169827	0.00345115	PRB1	PREDICTED: proteinase T-like [Amphimedon queenslandica]	-	-	-	-	-	-	-
Unigene0017123	30	36	24	145	90	70	0.47	0.68	0.49	2.76	1.78	1.21	0.546667	1.91667	1.80987	0.00017147	0.00347529	aos	PREDICTED: protein giant-lens [Dendroctonus ponderosae]	Environmental Information Processing;Organismal Systems	Signal transduction;Development	ko04013//MAPK signaling pathway - fly;ko04320//Dorso-ventral axis formation	K02104;K02104	-	-	-
Unigene0022536	1919	1254	638	4095	4660	2292	149.94	117.45	64.93	387	457.32	196.38	110.773	346.9	1.64691	0.000171868	0.00348028	--	-	-	-	-	-	-	-	-
Unigene0003836	22	24	15	0	2	0	0.93	1.22	0.83	0	0.11	0	0.993333	0.0366667	-4.75974	0.000172346	0.0034869	--	transposase [Messor bouvieri]	-	-	-	-	-	-	-
Unigene0014527	15	14	12	37	76	98	1.52	1.7	1.58	4.54	9.68	10.9	1.6	8.37333	2.38773	0.000173189	0.00349778	--	-	-	-	-	-	-	-	-
Unigene0028111	97	78	77	34	32	39	4.16	4.01	4.3	1.76	1.72	1.83	4.15667	1.77	-1.23168	0.000173189	0.00349778	oig-4	PREDICTED: immunoglobulin domain-containing protein oig-4-like [Dendroctonus ponderosae]	-	-	-	-	-	-	-
Unigene0015803	1	33	21	0	0	0	0.05	2.13	1.47	0	0	0	1.21667	0.001	-10.2487	0.000174199	0.00351508	--	-	-	-	-	-	-	-	-
Unigene0000129	30	22	18	3	2	4	1.57	1.38	1.23	0.19	0.13	0.23	1.39333	0.183333	-2.926	0.000175966	0.00354761	--	mariner transposase [Chrysoperla plorabunda]	-	-	-	-	-	-	-
Unigene0004875	42	29	41	14	6	5	3.74	3.09	4.75	1.51	0.67	0.49	3.86	0.89	-2.11672	0.000180244	0.00363068	--	-	-	-	-	-	-	-	-
Unigene0011728	0	0	0	29	20	4	0	0	0	2.67	1.91	0.33	0.001	1.63667	10.6765	0.000181597	0.00365151	RPL28	ribosomal protein L27a [Aplysia californica]	Genetic Information Processing	Translation	ko03010//Ribosome	K02900	GO:0030529//intracellular ribonucleoprotein complex	-	-
Unigene0027233	2	22	23	0	0	0	0.07	0.89	1.02	0	0	0	0.66	0.001	-9.36632	0.000182324	0.00366292	ubi	ubiquitin domain containing protein [Acanthamoeba castellanii str. Neff] [Acanthamoeba castellanii]	-	-	-	-	-	GO:0046914//transition metal ion binding	-
Unigene0005659	576	303	311	169	147	239	7.59	4.79	5.34	2.69	2.43	3.46	5.90667	2.86	-1.04633	0.000183161	0.00367653	Ces2a	juvenile hormone esterase [Tenebrio molitor]	Metabolism	Metabolism of terpenoids and polyketides	ko00981//Insect hormone biosynthesis	K01063	-	-	-
Unigene0028911	1180	2041	1087	2829	4384	5229	30.58	63.4	36.69	88.67	142.68	148.59	43.5567	126.647	1.53984	0.000183536	0.00368083	SDR-1	PREDICTED: farnesol dehydrogenase-like isoform X1 [Dendroctonus ponderosae]	-	-	-	-	-	-	-
Unigene0031713	1857	2435	1254	6221	3936	3138	45.71	71.85	40.2	185.21	121.69	84.7	52.5867	130.533	1.31165	0.000183726	0.00368143	LCP1	Cathepsin L-like proteinase, partial [Anoplophora glabripennis]	Cellular Processes;Cellular Processes;Cellular Processes	Transport and catabolism;Transport and catabolism;Transport and catabolism	ko04142//Lysosome;ko04145//Phagosome;ko04140//Autophagy - animal	K01365;K01365;K01365	-	-	-
Unigene0031006	34	31	18	129	50	200	1.31	1.43	0.9	5.99	2.41	8.43	1.21333	5.61	2.20902	0.00018577	0.00371914	--	PREDICTED: basic salivary proline-rich protein 2-like [Aethina tumida]	-	-	-	-	-	-	-
Unigene0009867	1205	844	774	2401	1265	2050	7.92	6.65	6.63	19.09	10.44	14.78	7.06667	14.77	1.06357	0.000188097	0.00375915	Cont	PREDICTED: contactin [Dendroctonus ponderosae]	-	-	-	-	-	-	-
Unigene0009646	553	467	317	1101	738	775	6.23	6.3	4.65	15	10.44	9.57	5.72667	11.67	1.02704	0.000189094	0.00377251	ecd	PREDICTED: protein ecdysoneless [Dendroctonus ponderosae]	-	-	-	-	-	-	-
Unigene0013844	556	571	441	1361	855	836	3.76	4.63	3.89	11.14	7.27	6.2	4.09333	8.20333	1.00293	0.000193927	0.00385218	Iars	PREDICTED: isoleucine--tRNA ligase, cytoplasmic [Dendroctonus ponderosae]	Genetic Information Processing	Translation	ko00970//Aminoacyl-tRNA biosynthesis	K01870	-	-	-
Unigene0025072	895	860	1506	519	503	541	48.65	56.04	106.63	34.12	34.34	32.25	70.44	33.57	-1.06922	0.000194154	0.00385335	--	odorant binding protein 1 [Rhynchophorus ferrugineus]	-	-	-	-	-	-	-
Unigene0009705	17	7	13	0	0	0	0.97	0.48	0.97	0	0	0	0.806667	0.001	-9.65583	0.000194799	0.0038628	ND1	NADH dehydrogenase subunit 1 (mitochondrion) [Histiostoma blomquisti]	Metabolism;Metabolism	Global and overview maps;Energy metabolism	ko01100//Metabolic pathways;ko00190//Oxidative phosphorylation	K03878;K03878	GO:0016020//membrane	GO:0016491//oxidoreductase activity	-
Unigene0029946	391	325	219	686	599	606	18.81	18.75	13.72	39.92	36.2	31.98	17.0933	36.0333	1.0759	0.000196551	0.00389418	--	PREDICTED: protein crumbs-like isoform X1 [Dendroctonus ponderosae]	-	-	-	-	-	-	-
Unigene0029852	176	195	203	593	320	402	2.66	3.53	3.99	10.82	6.07	6.65	3.39333	7.84667	1.20938	0.000197216	0.00390398	Ugt2b	PREDICTED: UDP-glucuronosyltransferase-like [Dendroctonus ponderosae]	Metabolism;Metabolism;Metabolism;Metabolism;Metabolism;Metabolism;Metabolism;Metabolism	Global and overview maps;Xenobiotics biodegradation and metabolism;Carbohydrate metabolism;Xenobiotics biodegradation and metabolism;Xenobiotics biodegradation and metabolism;Metabolism of cofactors and vitamins;Metabolism of cofactors and vitamins;Carbohydrate metabolism	ko01100//Metabolic pathways;ko00983//Drug metabolism - other enzymes;ko00040//Pentose and glucuronate interconversions;ko00980//Metabolism of xenobiotics by cytochrome P450;ko00982//Drug metabolism - cytochrome P450;ko00830//Retinol metabolism;ko00860//Porphyrin and chlorophyll metabolism;ko00053//Ascorbate and aldarate metabolism	K00699;K00699;K00699;K00699;K00699;K00699;K00699;K00699	-	-	-
Unigene0015990	0	0	0	28	17	5	0	0	0	2.12	1.33	0.34	0.001	1.26333	10.303	0.00019794	0.00391494	ATG8	autophagy-like protein 8 [Sphaeroforma arctica JP610]	Cellular Processes;Organismal Systems;Environmental Information Processing;Cellular Processes;Cellular Processes	Transport and catabolism;Aging;Signal transduction;Transport and catabolism;Transport and catabolism	ko04140//Autophagy - animal;ko04212//Longevity regulating pathway - worm;ko04068//FoxO signaling pathway;ko04137//Mitophagy - animal;ko04136//Autophagy - other eukaryotes	K08341;K08341;K08341;K08341;K08341	-	-	-
Unigene0000395	10	16	4	58	45	56	0.41	0.79	0.22	2.9	2.34	2.54	0.473333	2.59333	2.45388	0.000207711	0.00409057	--	Bm210 [Brugia malayi]	-	-	-	-	-	-	-
Unigene0003387	0	0	0	264	47	4	0	0	0	5.08	0.94	0.07	0.001	2.03	10.9873	0.000210097	0.00413048	HGT1	PREDICTED: MFS glucose transporter mfs1-like [Rhagoletis zephyria]	-	-	-	-	-	-	-
Unigene0022411	9	14	12	0	0	0	0.65	1.2	1.12	0	0	0	0.99	0.001	-9.95128	0.000212724	0.00417852	--	-	-	-	-	-	-	-	-
Unigene0030606	144	98	91	254	291	251	8.42	6.87	6.93	17.96	21.37	16.09	7.40667	18.4733	1.31855	0.000215706	0.00422626	--	pheromone binding protein 15 [Cyrtotrachelus buqueti]	-	-	-	-	-	-	-
Unigene0002290	0	0	0	21	8	15	0	0	0	0.93	0.37	0.6	0.001	0.633333	9.30682	0.000217122	0.00425037	ACU-7	isocitrate lyase [Capsaspora owczarzaki ATCC 30864]	Metabolism;Metabolism;Metabolism	Global and overview maps;Global and overview maps;Carbohydrate metabolism	ko01100//Metabolic pathways;ko01200//Carbon metabolism;ko00630//Glyoxylate and dicarboxylate metabolism	K01637;K01637;K01637	-	GO:0016833//oxo-acid-lyase activity	GO:0043436//oxoacid metabolic process
Unigene0009808	85	39	51	26	14	11	1.67	0.92	1.3	0.62	0.34	0.24	1.29667	0.4	-1.69674	0.000218933	0.00427852	--	RNA-directed DNA polymerase from mobile element jockey, partial [Papilio xuthus]	-	-	-	-	-	-	-
Unigene0023537	37047	9997	13941	5052	8228	7436	2735.76	884.94	1340.79	451.22	763.14	602.14	1653.83	605.5	-1.44961	0.000219577	0.00428745	--	-	-	-	-	-	-	-	-
Unigene0027400	265	167	173	447	372	447	1.46	1.1	1.24	2.97	2.57	2.7	1.26667	2.74667	1.11664	0.000220951	0.00431061	Nphs1	PREDICTED: nephrin-like, partial [Dendroctonus ponderosae]	-	-	-	-	-	-	-
Unigene0000681	0	0	0	23	17	6	0	0	0	1.86	1.43	0.44	0.001	1.24333	10.28	0.00022531	0.00439192	--	hypothetical protein CAOG_009808 [Capsaspora owczarzaki ATCC 30864]	-	-	-	-	-	-	-
Unigene0020823	123	252	255	100	82	72	10.44	25.64	28.19	10.27	8.74	6.7	21.4233	8.57	-1.32182	0.000225568	0.00439322	--	-	-	-	-	-	-	-	-
Unigene0005016	67	61	42	2	13	0	2.74	2.99	2.24	0.1	0.67	0	2.65667	0.256667	-3.37165	0.000226969	0.00441301	--	-	-	-	-	-	-	-	-
Unigene0009291	206	159	155	395	443	335	9.25	8.56	9.06	21.45	24.98	16.5	8.95667	20.9767	1.22775	0.000229958	0.00446687	MBL2	PREDICTED: perlucin-like [Dendroctonus ponderosae]	-	-	-	-	-	-	-
Unigene0004906	0	0	0	15	18	9	0	0	0	1.08	1.35	0.59	0.001	1.00667	9.97537	0.000230129	0.00446687	RPL19A	PREDICTED: 60S ribosomal protein L19 [Copidosoma floridanum]	Genetic Information Processing	Translation	ko03010//Ribosome	K02885	-	-	-
Unigene0004190	0	0	0	17	8	18	0	0	0	1.07	0.52	1.02	0.001	0.87	9.76487	0.000230807	0.00447625	RPL24B	60S ribosomal protein L24, partial [Stegodyphus mimosarum]	Genetic Information Processing	Translation	ko03010//Ribosome	K02896	-	-	-
Unigene0018784	0	0	8	50	43	60	0	0	0.7	4.07	3.63	4.42	0.233333	4.04	4.11389	0.000231695	0.00448968	--	-	-	-	-	-	-	-	-
Unigene0002085	173	205	101	679	352	293	1.83	2.6	1.39	8.7	4.68	3.4	1.94	5.59333	1.52765	0.000232687	0.0045051	ttk	PREDICTED: protein tramtrack, beta isoform isoform X1 [Anoplophora glabripennis]	-	-	-	-	-	-	-
Unigene0000840	30	29	24	8	4	4	0.64	0.74	0.66	0.21	0.11	0.09	0.68	0.136667	-2.31487	0.000233253	0.00451224	CAC	PREDICTED: voltage-dependent calcium channel type A subunit alpha-1 isoform X2 [Dendroctonus ponderosae]	-	-	-	-	-	-	-
Unigene0028927	79	41	72	196	138	250	0.98	0.61	1.16	2.93	2.14	3.39	0.916667	2.82	1.62123	0.000234706	0.00453652	SPBC1861.05	PREDICTED: pseudouridine-metabolizing bifunctional protein C1861.05 [Anoplophora glabripennis]	Metabolism	Nucleotide metabolism	ko00240//Pyrimidine metabolism	K16330	-	-	-
Unigene0009347	786	487	655	345	339	139	49.96	37.1	54.22	26.52	27.06	9.69	47.0933	21.09	-1.15896	0.000237808	0.00458391	--	hypothetical protein D910_04523 [Dendroctonus ponderosae]	-	-	-	-	-	-	-
Unigene0028839	41	29	19	1	4	6	2.5	2.12	1.51	0.07	0.31	0.4	2.04333	0.26	-2.97434	0.000237956	0.00458391	--	PREDICTED: histone-lysine N-methyltransferase SETMAR-like [Hydra vulgaris]	-	-	-	-	-	-	-
Unigene0022341	53	82	169	31	6	0	0.41	0.76	1.7	0.29	0.06	0	0.956667	0.116667	-3.03562	0.000238552	0.00459152	--	-	-	-	-	-	-	-	-
Unigene0025925	7	10	19	0	0	0	0.44	0.75	1.55	0	0	0	0.913333	0.001	-9.835	0.000242647	0.00466642	--	-	-	-	-	-	-	-	-
Unigene0008460	0	0	2	18	29	23	0	0	0.07	0.58	0.97	0.67	0.0233333	0.74	4.98706	0.000244853	0.00470491	--	-	-	-	-	-	-	-	-
Unigene0020382	6	7	6	66	32	25	0.46	0.65	0.6	6.16	3.1	2.12	0.57	3.79333	2.73443	0.000253149	0.00484674	--	-	-	-	-	-	-	-	-
Unigene0018959	88	121	62	403	270	159	1.79	2.96	1.65	9.94	6.92	3.56	2.13333	6.80667	1.67384	0.000253291	0.00484674	--	PREDICTED: uncharacterized protein LOC109540336 isoform X1 [Dendroctonus ponderosae]	-	-	-	-	-	-	-
Unigene0001676	0	0	0	5	32	11	0	0	0	0.21	1.39	0.42	0.001	0.673333	9.39518	0.000254126	0.00485867	TIR2	-	-	-	-	-	-	-	-
Unigene0020601	5	13	19	0	0	0	0.42	1.31	2.08	0	0	0	1.27	0.001	-10.3106	0.000254605	0.00486215	--	-	-	-	-	-	-	-	-
Unigene0016084	0	0	0	11	10	21	0	0	0	0.57	0.53	0.98	0.001	0.693333	9.43741	0.000254777	0.00486215	YOP1	C. briggsae CBR-YOP-1 protein [Caenorhabditis briggsae]	-	-	-	-	-	-	-
Unigene0023992	39	33	33	137	80	86	1.77	1.8	1.95	7.52	4.56	4.28	1.84	5.45333	1.56743	0.000256799	0.00488941	--	-	-	-	-	-	-	-	-
Unigene0021511	2264	2171	1175	4569	4485	3287	11.6	13.33	7.84	28.31	28.86	18.47	10.9233	25.2133	1.20677	0.00025852	0.00491809	TLL2	PREDICTED: tolloid-like protein 2 [Anoplophora glabripennis]	-	-	-	-	-	-	-
Unigene0015907	107	2	85	0	0	0	1.88	0.04	1.95	0	0	0	1.29	0.001	-10.3332	0.000261138	0.00496379	--	-	-	-	-	-	-	-	-
Unigene0029091	11968	16871	8874	5271	4954	8349	241.16	407.51	232.89	128.46	125.38	184.48	293.853	146.107	-1.00807	0.000262457	0.00498472	CD9	CD63 antigen [Anoplophora glabripennis]	Cellular Processes	Transport and catabolism	ko04142//Lysosome	K06497	-	-	-
Unigene0007624	7	9	20	0	0	0	0.32	0.49	1.18	0	0	0	0.663333	0.001	-9.37359	0.000263066	0.00499216	--	-	-	-	-	-	-	-	-
Unigene0028769	49509	35179	29858	71715	72869	140020	639.2	544.45	502.06	1119.86	1181.63	1982.36	561.903	1427.95	1.34555	0.000264744	0.00501572	--	PREDICTED: fibrous sheath CABYR-binding protein-like [Dendroctonus ponderosae]	-	-	-	-	-	-	-
Unigene0013237	7542	5689	4271	16278	22019	8841	154.29	139.51	113.79	402.75	565.74	198.32	135.863	388.937	1.51738	0.000265885	0.00503317	AAEL003512	PREDICTED: aquaporin AQPAe.a isoform X1 [Dendroctonus ponderosae]	-	-	-	-	GO:0016020//membrane	-	-
Unigene0012511	0	0	0	14	18	9	0	0	0	1.02	1.36	0.59	0.001	0.99	9.95128	0.000266907	0.00504834	RPS14A	PREDICTED: 40S ribosomal protein S14 [Aplysia californica]	Genetic Information Processing	Translation	ko03010//Ribosome	K02955	GO:0030529//intracellular ribonucleoprotein complex	-	GO:0010467//gene expression
Unigene0008789	463	537	281	898	927	1093	5.42	7.53	4.28	12.71	13.63	14.03	5.74333	13.4567	1.22836	0.000268232	0.00506923	--	PREDICTED: uncharacterized protein LOC109539090, partial [Dendroctonus ponderosae]	-	-	-	-	-	-	-
Unigene0026669	3	1	2	35	37	11	0.09	0.04	0.08	1.3	1.43	0.37	0.07	1.03333	3.88381	0.000269349	0.0050851	--	mariner transposase [Chrysoperla plorabunda]	-	-	-	-	-	-	-
Unigene0004382	402	321	228	1085	678	484	3.24	3.11	2.4	10.59	6.87	4.28	2.91667	7.24667	1.313	0.000269727	0.0050851	DUOX2	PREDICTED: dual oxidase 2-like [Anoplophora glabripennis]	Environmental Information Processing;Organismal Systems	Signal transduction;Immune system	ko04013//MAPK signaling pathway - fly;ko04624//Toll and Imd signaling pathway	K13411;K13411	-	-	-
Unigene0009518	29	13	22	81	61	96	1.01	0.54	1	3.41	2.67	3.66	0.85	3.24667	1.93342	0.000269737	0.0050851	--	PREDICTED: keratinocyte proline-rich protein-like [Cyphomyrmex costatus]	-	-	-	-	-	-	-
Unigene0023765	773	154	153	141	80	67	13.92	3.32	3.59	3.07	1.81	1.32	6.94333	2.06667	-1.74832	0.000270491	0.00509514	Plb1	PREDICTED: phospholipase B1, membrane-associated-like [Dendroctonus ponderosae]	-	-	-	-	-	-	-
Unigene0012730	0	0	0	9	10	24	0	0	0	0.43	0.49	1.04	0.001	0.653333	9.35168	0.000272639	0.00512717	SSB1	heat shock protein 70-4 [Nilaparvata lugens]	Genetic Information Processing;Cellular Processes;Genetic Information Processing;Environmental Information Processing;Organismal Systems	Folding, sorting and degradation;Transport and catabolism;Transcription;Signal transduction;Aging	ko04141//Protein processing in endoplasmic reticulum;ko04144//Endocytosis;ko03040//Spliceosome;ko04010//MAPK signaling pathway;ko04213//Longevity regulating pathway - multiple species	K03283;K03283;K03283;K03283;K03283	-	-	-
Unigene0002473	1854	1762	1181	2851	3721	4051	29.76	33.9	24.69	55.34	75.01	71.29	29.45	67.2133	1.19048	0.000274782	0.00516324	PHYHD1	PREDICTED: phytanoyl-CoA dioxygenase domain-containing protein 1 homolog [Dendroctonus ponderosae]	-	-	-	-	-	-	-
Unigene0006749	2943	1882	2408	627	806	1564	60.64	46.49	64.62	15.63	20.86	35.34	57.25	23.9433	-1.25765	0.000275479	0.00516836	--	DNA/RNA non-specific nuclease 1 [Leptinotarsa decemlineata]	-	-	-	-	-	-	-
Unigene0006675	80	48	84	29	20	27	3.01	2.17	4.12	1.32	0.95	1.12	3.1	1.13	-1.45595	0.000275678	0.00516836	--	-	-	-	-	-	-	-	-
Unigene0008803	87	36	143	30	5	22	1.86	0.92	3.98	0.78	0.13	0.52	2.25333	0.476667	-2.24101	0.00027573	0.00516836	pemB	pectin methylesterase [Sitophilus oryzae]	-	-	-	-	-	-	-
Unigene0031561	2	10	34	0	0	0	0.16	0.96	3.56	0	0	0	1.56	0.001	-10.6073	0.000277565	0.00519852	--	hypothetical protein, partial [Daphnia magna]	-	-	-	-	-	-	-
Unigene0003327	16096	15357	11423	24704	30867	48119	79	90.35	73.02	146.64	190.27	258.97	80.79	198.627	1.29781	0.000278443	0.00521069	ABCC1	PREDICTED: canalicular multispecific organic anion transporter 2-like [Dendroctonus ponderosae]	Environmental Information Processing	Membrane transport	ko02010//ABC transporters	K05665	-	-	-
Unigene0001126	2	0	0	29	14	25	0.1	0	0	1.79	0.89	1.4	0.0333333	1.36	5.3505	0.000283105	0.00528501	--	-	-	-	-	-	-	-	-
Unigene0002356	0	0	0	15	15	10	0	0	0	0.75	0.78	0.46	0.001	0.663333	9.37359	0.000284136	0.00529995	RPL10	60S ribosomal protein L10-A [Fonticula alba]	Genetic Information Processing	Translation	ko03010//Ribosome	K02866	GO:0030529//intracellular ribonucleoprotein complex	-	GO:0010467//gene expression
Unigene0022019	10	18	20	48	68	153	0.15	0.32	0.38	0.85	1.25	2.46	0.283333	1.52	2.4235	0.000290846	0.00541629	CRY1	PREDICTED: cryptochrome-1-like [Anoplophora glabripennis]	-	-	-	-	-	-	GO:0006259//DNA metabolic process
Unigene0011994	226	167	66	469	292	802	1.75	1.55	0.67	4.39	2.84	6.81	1.32333	4.68	1.82233	0.00029246	0.00544193	Pxt	PREDICTED: peroxidasin-like [Dendroctonus ponderosae]	-	-	-	-	-	-	-
Unigene0018372	40	32	36	11	0	5	1.52	1.46	1.79	0.51	0	0.21	1.59	0.24	-2.72792	0.000299009	0.00555479	--	Histone-lysine N-methyltransferase SETMAR, partial [Harpegnathos saltator]	-	-	-	-	-	-	-
Unigene0024579	19701	7191	11082	45511	27512	24222	435.44	190.52	319.01	1216.63	763.75	587.07	314.99	855.817	1.442	0.00029968	0.00556275	--	PREDICTED: chymotrypsin BI-like [Dendroctonus ponderosae]	Environmental Information Processing	Signaling molecules and interaction	ko04080//Neuroactive ligand-receptor interaction	K01312	-	-	-
Unigene0030201	224	220	166	466	583	386	4.6	5.42	4.44	11.58	15.04	8.69	4.82	11.77	1.28801	0.000301322	0.00558871	RHBDL3	PREDICTED: rhomboid-related protein 1-like isoform X7 [Dendroctonus ponderosae]	Organismal Systems	Development	ko04320//Dorso-ventral axis formation	K02857	-	-	-
Unigene0006255	0	0	0	9	10	23	0	0	0	0.67	0.77	1.55	0.001	0.996667	9.96097	0.000302066	0.00559347	--	-	-	-	-	-	-	-	-
Unigene0028144	135	104	87	75	30	44	9.8	9.05	8.22	6.58	2.74	3.5	9.02333	4.27333	-1.0783	0.000303542	0.00561626	--	-	-	-	-	-	-	-	-
Unigene0012673	944	571	543	1497	1090	1515	9.64	6.99	7.22	18.48	13.97	16.96	7.95	16.47	1.05081	0.000304234	0.00562452	Oacyl	PREDICTED: nose resistant to fluoxetine protein 6-like [Anoplophora glabripennis]	-	-	-	-	-	-	-
Unigene0032138	308	293	263	1516	818	377	5.74	6.55	6.39	34.2	19.16	7.71	6.22667	20.3567	1.70897	0.000304662	0.0056279	Ttpa	PREDICTED: alpha-tocopherol transfer protein-like isoform X2 [Dendroctonus ponderosae]	-	-	-	-	-	-	-
Unigene0001766	41	56	29	6	1	13	1.15	1.88	1.06	0.2	0.04	0.4	1.36333	0.213333	-2.67596	0.000305253	0.0056343	--	rna-directed dna polymerase from mobile element jockey-like protein [Lasius niger]	-	-	-	-	-	-	-
Unigene0023515	70	92	73	48	18	25	2.98	4.69	4.04	2.47	0.96	1.17	3.90333	1.53333	-1.34804	0.000309705	0.00570591	--	-	-	-	-	-	-	-	-
Unigene0002759	15	14	6	0	0	0	0.9	1.01	0.47	0	0	0	0.793333	0.001	-9.63178	0.000309879	0.00570591	--	tumor differentially expressed protein [Haplopelma schmidti]	-	-	-	-	-	-	-
Unigene0006602	2497	1420	1921	3961	3669	5024	40.18	27.39	40.25	77.08	74.14	88.64	35.94	79.9533	1.15357	0.00031026	0.00570834	SLC17A5	PREDICTED: sialin-like isoform X1 [Dendroctonus ponderosae]	-	-	-	-	-	-	-
Unigene0020104	120	70	79	253	154	292	2.45	1.72	2.1	6.25	3.95	6.55	2.09	5.58333	1.41762	0.000312327	0.00574176	--	-	-	-	-	-	-	-	-
Unigene0010065	51	40	52	6	12	16	2.05	1.93	2.73	0.29	0.61	0.71	2.23667	0.536667	-2.05925	0.00031894	0.00585051	--	-	-	-	-	-	-	-	-
Unigene0023380	1305	693	1357	565	601	307	92.11	58.63	124.74	48.23	53.28	23.76	91.8267	41.7567	-1.13691	0.000321428	0.00589019	--	hypothetical protein YQE_10391, partial [Dendroctonus ponderosae]	-	-	-	-	-	-	-
Unigene0002451	198	241	148	537	301	522	2.27	3.31	2.21	7.45	4.34	6.57	2.59667	6.12	1.23687	0.000322365	0.00589794	Mcm7	PREDICTED: DNA replication licensing factor Mcm7-like [Dendroctonus ponderosae]	Genetic Information Processing	Replication and repair	ko03030//DNA replication	K02210	GO:0043231//intracellular membrane-bounded organelle;GO:0043234//protein complex	GO:0003676//nucleic acid binding;GO:0004386//helicase activity;GO:0032550//purine ribonucleoside binding	GO:0006259//DNA metabolic process;GO:0032392//DNA geometric change
Unigene0022120	0	0	2	30	27	13	0	0	0.08	1.07	1	0.42	0.0266667	0.83	4.96	0.00032429	0.00592371	--	hypothetical protein D910_03477 [Dendroctonus ponderosae]	-	-	-	-	-	-	-
Unigene0025285	12	7	9	278	29	18	0.22	0.16	0.22	6.23	0.68	0.37	0.2	2.42667	3.6009	0.000325576	0.00594248	--	-	-	-	-	-	-	-	-
Unigene0020066	1939	1737	1629	226	524	988	62.24	66.84	68.1	8.77	21.13	34.78	65.7267	21.56	-1.60812	0.000327085	0.00596526	CG4666	PREDICTED: protein THEM6-like [Anoplophora glabripennis]	-	-	-	-	-	-	-
Unigene0019140	7	6	24	0	0	0	0.79	0.81	3.53	0	0	0	1.71	0.001	-10.7398	0.000331867	0.00603809	--	hypothetical protein [Daphnia magna]	-	-	-	-	-	-	-
Unigene0022519	118	83	55	246	356	171	0.97	0.82	0.59	2.45	3.68	1.54	0.793333	2.55667	1.68827	0.000332679	0.00604805	--	PREDICTED: intracellular protein transport protein USO1-like [Anoplophora glabripennis]	-	-	-	-	-	-	-
Unigene0004974	2	0	0	14	27	25	0.1	0	0	0.81	1.62	1.31	0.0333333	1.24667	5.22497	0.000343604	0.00623187	--	-	-	-	-	-	-	-	-
Unigene0011419	0	0	0	37	11	4	0	0	0	3.33	1.03	0.33	0.001	1.56333	10.6104	0.000346109	0.00627234	RPS10B	40S ribosomal protein S10-like [Crassostrea gigas]	Genetic Information Processing	Translation	ko03010//Ribosome	K02947	-	-	-
Unigene0004212	701	139	447	195	95	149	18.81	4.47	15.62	6.33	3.2	4.39	12.9667	4.64	-1.48261	0.000351307	0.00635541	--	-	-	-	-	-	-	-	-
Unigene0027421	26356	2025	516	41	425	142	764.37	70.4	19.49	1.44	15.48	4.52	284.753	7.14667	-5.3163	0.000351524	0.00635541	--	PREDICTED: heterogeneous nuclear ribonucleoprotein A1-like [Dendroctonus ponderosae]	-	-	-	-	-	-	-
Unigene0010552	15	6	13	0	0	0	0.74	0.36	0.84	0	0	0	0.646667	0.001	-9.33688	0.000352818	0.00637378	cprA	cysteine protease [Naegleria gruberi]	Cellular Processes	Transport and catabolism	ko04142//Lysosome	K01373	-	-	-
Unigene0009733	375	209	257	1361	727	401	12.67	8.47	11.31	55.63	30.86	14.86	10.8167	33.7833	1.64306	0.000353389	0.00637908	--	PREDICTED: hematological and neurological expressed 1 protein-like [Dendroctonus ponderosae]	-	-	-	-	-	-	-
Unigene0028104	1483	1047	1478	3482	2428	2310	20.85	17.65	27.07	59.22	42.88	35.62	21.8567	45.9067	1.07063	0.000354028	0.00638559	VAT1L	PREDICTED: synaptic vesicle membrane protein VAT-1 homolog-like [Dendroctonus ponderosae]	-	-	-	-	-	GO:0003824//catalytic activity	GO:0044710//single-organism metabolic process
Unigene0000180	37	13	9	158	75	54	0.55	0.23	0.18	2.86	1.41	0.89	0.32	1.72	2.42626	0.000360375	0.00649497	--	mariner transposase [Chrysoperla plorabunda]	-	-	-	-	-	-	-
Unigene0005638	6	3	7	42	24	39	0.36	0.22	0.55	3.05	1.81	2.57	0.376667	2.47667	2.71704	0.000366999	0.00659363	--	-	-	-	-	-	-	-	-
Unigene0016215	0	0	0	21	20	4	0	0	0	1.59	1.57	0.27	0.001	1.14333	10.159	0.000369365	0.00662576	SCP2	SCP-2 sterol transfer family protein [Oxytricha trifallax]	-	-	-	-	-	-	-
Unigene0025039	12	16	6	0	0	0	0.83	1.33	0.54	0	0	0	0.9	0.001	-9.81378	0.00037056	0.006642	--	Ac1147-like protein, partial [Diaphorina citri]	-	-	-	-	-	-	-
Unigene0000932	102	33	27	12	10	13	4.11	1.59	1.42	0.58	0.51	0.57	2.37333	0.553333	-2.10069	0.000371214	0.00664747	--	PREDICTED: uncharacterized protein LOC109541189 [Dendroctonus ponderosae]	-	-	-	-	-	-	-
Unigene0029205	7	10	3	47	23	59	0.56	0.95	0.31	4.51	2.29	5.13	0.606667	3.97667	2.71258	0.000372605	0.00666133	--	hypothetical protein, partial [Daphnia magna]	-	-	-	-	-	-	-
Unigene0000938	32	5	16	108	70	76	0.38	0.07	0.25	1.54	1.04	0.98	0.233333	1.18667	2.34645	0.000375286	0.00670053	--	PREDICTED: nose resistant to fluoxetine protein 6-like [Dendroctonus ponderosae]	-	-	-	-	-	-	-
Unigene0032446	918	1110	538	2134	1694	1665	6.12	8.87	4.67	17.21	14.18	12.17	6.55333	14.52	1.14774	0.000375763	0.00670384	zag-1	PREDICTED: zinc finger protein 1-like [Dendroctonus ponderosae]	-	-	-	-	-	-	-
Unigene0026282	17	14	19	90	70	42	1.03	1.02	1.51	6.62	5.35	2.8	1.18667	4.92333	2.05272	0.000390851	0.00695679	--	-	-	-	-	-	-	-	-
Unigene0031502	0	0	0	6	19	15	0	0	0	0.31	1.03	0.71	0.001	0.683333	9.41645	0.000403297	0.0071561	GAP2	PREDICTED: probable amino-acid permease meu22 [Bombus impatiens]	-	-	-	-	-	-	-
Unigene0012320	963	1249	743	2161	1832	1931	34.85	54.18	35.02	94.59	83.27	76.63	41.35	84.83	1.03669	0.000405749	0.00719404	--	PREDICTED: uncharacterized protein LOC109541730 [Dendroctonus ponderosae]	-	-	-	-	-	-	-
Unigene0020962	307	914	174	2284	876	3108	7.54	26.89	5.56	67.8	27	83.65	13.33	59.4833	2.15781	0.00040636	0.00719931	--	PREDICTED: cytochrome b561 domain-containing protein 2-like [Dendroctonus ponderosae]	-	-	-	-	-	-	-
Unigene0002968	50	119	58	28	24	10	2.83	8.08	4.28	1.92	1.71	0.62	5.06333	1.41667	-1.83759	0.000409261	0.00723953	--	transposase, partial [Agrilus planipennis]	-	-	-	-	-	-	-
Unigene0020103	13	2	6	149	18	40	0.28	0.05	0.17	3.87	0.49	0.94	0.166667	1.76667	3.40599	0.000411104	0.00724564	--	-	-	-	-	-	-	-	-
Unigene0015141	2	0	0	16	15	36	0.09	0	0	0.88	0.86	1.8	0.03	1.18	5.29768	0.000411185	0.00724564	HYR1	PREDICTED: glutathione peroxidase-like [Hyalella azteca]	Metabolism	Metabolism of other amino acids	ko00480//Glutathione metabolism	K05361	-	GO:0016491//oxidoreductase activity	-
Unigene0013349	0	0	0	13	8	18	0	0	0	0.68	0.43	0.85	0.001	0.653333	9.35168	0.000412697	0.0072667	SSA2	heat shock protein, partial [Phenacoccus solenopsis]	Genetic Information Processing;Cellular Processes;Genetic Information Processing;Environmental Information Processing;Organismal Systems	Folding, sorting and degradation;Transport and catabolism;Transcription;Signal transduction;Aging	ko04141//Protein processing in endoplasmic reticulum;ko04144//Endocytosis;ko03040//Spliceosome;ko04010//MAPK signaling pathway;ko04213//Longevity regulating pathway - multiple species	K03283;K03283;K03283;K03283;K03283	-	-	-
Unigene0020340	23	23	9	2	0	0	1.75	2.1	0.89	0.18	0	0	1.58	0.06	-4.71882	0.000415898	0.00731185	--	-	-	-	-	-	-	-	-
Unigene0017580	25	18	14	0	2	2	0.89	0.77	0.65	0	0.09	0.08	0.77	0.0566667	-3.76429	0.000422464	0.00741023	--	-	-	-	-	-	-	-	-
Unigene0013500	2393	823	24	2	40	5	79.51	32.78	1.04	0.08	1.67	0.18	37.7767	0.643333	-5.87579	0.000423628	0.00742497	--	PREDICTED: DNA-directed RNA polymerase II subunit RPB1-like [Anoplophora glabripennis]	-	-	-	-	-	-	-
Unigene0010028	17	15	20	0	0	2	0.69	0.73	1.06	0	0	0.09	0.826667	0.03	-4.78427	0.000427374	0.00748491	Mp20	muscle-specific protein 20-like protein [Sarcoptes scabiei]	-	-	-	-	-	-	-
Unigene0029288	938	667	451	1458	1194	1461	16.23	13.83	10.16	30.51	25.94	27.71	13.4067	28.0533	1.06522	0.000428197	0.00748632	NAGA	PREDICTED: alpha-N-acetylgalactosaminidase-like [Dendroctonus ponderosae]	Metabolism;Cellular Processes;Metabolism	Global and overview maps;Transport and catabolism;Glycan biosynthesis and metabolism	ko01100//Metabolic pathways;ko04142//Lysosome;ko00603//Glycosphingolipid biosynthesis - globo and isoglobo series	K01204;K01204;K01204	-	GO:0016798//hydrolase activity, acting on glycosyl bonds	GO:0044238//primary metabolic process
Unigene0024043	344	315	198	179	139	66	6.41	7.04	4.81	4.03	3.25	1.35	6.08667	2.87667	-1.08125	0.00042841	0.00748632	--	PREDICTED: uncharacterized protein LOC108905848 isoform X1 [Anoplophora glabripennis]	-	-	-	-	-	-	-
Unigene0022335	94	53	84	44	20	26	2.12	1.43	2.47	1.2	0.57	0.64	2.00667	0.803333	-1.32073	0.000431338	0.00751419	A4galt	PREDICTED: lactosylceramide 4-alpha-galactosyltransferase-like isoform X2 [Dendroctonus ponderosae]	Metabolism;Metabolism;Metabolism	Global and overview maps;Glycan biosynthesis and metabolism;Glycan biosynthesis and metabolism	ko01100//Metabolic pathways;ko00603//Glycosphingolipid biosynthesis - globo and isoglobo series;ko00601//Glycosphingolipid biosynthesis - lacto and neolacto series	K01988;K01988;K01988	-	-	-
Unigene0026809	2038	3436	1631	923	1192	1247	49.5	100.04	51.59	27.11	36.36	33.21	67.0433	32.2267	-1.05684	0.000432585	0.00752285	--	PREDICTED: kielin/chordin-like protein [Dendroctonus ponderosae]	-	-	-	-	-	-	-
Unigene0027265	879	876	621	2657	1567	1131	14.34	17.13	13.2	52.43	32.11	20.24	14.89	34.9267	1.22999	0.000433139	0.00752285	Spn27A	PREDICTED: serine protease inhibitor 27A-like [Dendroctonus ponderosae]	-	-	-	-	-	-	-
Unigene0002355	0	0	0	36	10	4	0	0	0	2.29	0.66	0.23	0.001	1.06	10.0498	0.000439159	0.00760999	RPL10	60S ribosomal protein L10-A [Fonticula alba]	Genetic Information Processing	Translation	ko03010//Ribosome	K02866	GO:0030529//intracellular ribonucleoprotein complex	-	GO:0010467//gene expression
Unigene0004646	21	7	7	0	0	0	0.92	0.37	0.4	0	0	0	0.563333	0.001	-9.13785	0.000442505	0.00766218	MAG	group 14 allergen Blo t 14 [Blomia tropicalis]	-	-	-	-	-	-	-
Unigene0008361	4776	2844	761	866	840	1110	183.5	130.99	38.08	40.24	40.54	46.77	117.523	42.5167	-1.46685	0.00044585	0.00770523	--	uncharacterized LOC106124634 precursor [Papilio xuthus]	-	-	-	-	-	-	-
Unigene0021593	18634	1356	48	0	17	0	1483.21	129.38	4.98	0	1.7	0	539.19	0.566667	-9.89408	0.000445998	0.00770523	--	-	-	-	-	-	-	-	-
Unigene0026235	0	2	2	14	13	59	0	0.06	0.06	0.4	0.39	1.54	0.04	0.776667	4.27922	0.000447165	0.00771957	--	PREDICTED: hornerin [Tribolium castaneum]	-	-	-	-	-	-	-
Unigene0007649	392	202	284	851	523	559	18.55	11.46	17.5	48.7	31.08	29	15.8367	36.26	1.19511	0.000449765	0.00775861	--	PREDICTED: perlucin-like [Dendroctonus ponderosae]	-	-	-	-	-	-	-
Unigene0031287	15	19	17	63	53	68	0.53	0.81	0.79	2.71	2.37	2.65	0.71	2.57667	1.85961	0.000450677	0.0077685	--	-	-	-	-	-	-	-	-
Unigene0006130	0	0	5	18	60	31	0	0	0.31	1.03	3.55	1.6	0.103333	2.06	4.31727	0.000451615	0.00777884	--	-	-	-	-	-	-	-	-
Unigene0026212	81	119	180	48	27	60	5.28	9.3	15.28	3.78	2.21	4.29	9.95333	3.42667	-1.53837	0.000453217	0.00779472	--	-	-	-	-	-	-	-	-
Unigene0000781	0	0	0	10	12	15	0	0	0	0.59	0.73	0.8	0.001	0.706667	9.46489	0.000456319	0.00784219	RPL7	L7 [Suberites domuncula]	Genetic Information Processing	Translation	ko03010//Ribosome	K02937	-	-	-
Unigene0023789	986	954	560	2622	3046	1169	16.91	19.61	12.51	54.38	65.6	21.98	16.3433	47.32	1.53375	0.000458629	0.00787599	--	PREDICTED: cytochrome b561 domain-containing protein 2-like [Dendroctonus ponderosae]	-	-	-	-	-	-	-
Unigene0019453	0	0	0	12	6	23	0	0	0	0.88	0.46	1.53	0.001	0.956667	9.90187	0.000459194	0.0078798	--	-	-	-	-	-	-	-	-
Unigene0003726	0	0	0	6	15	18	0	0	0	0.35	0.91	0.96	0.001	0.74	9.53138	0.000465285	0.00797239	PYK2	pyruvate kinase [Capsaspora owczarzaki ATCC 30864]	-	-	-	-	-	GO:0016740//transferase activity	-
Unigene0022421	1569	1818	685	3157	3313	3389	19.03	26.43	10.82	46.3	50.46	45.07	18.76	47.2767	1.33347	0.00046733	0.00800146	Pnliprp2	PREDICTED: pancreatic triacylglycerol lipase [Dendroctonus ponderosae]	Metabolism;Metabolism	Global and overview maps;Lipid metabolism	ko01100//Metabolic pathways;ko00561//Glycerolipid metabolism	K14073;K14073	-	-	-
Unigene0030113	536	531	407	1590	900	724	8.58	10.18	8.48	30.77	18.09	12.7	9.08	20.52	1.17627	0.000469958	0.00803931	CAT	catalase-1 [Sitophilus oryzae]	Metabolism;Cellular Processes;Organismal Systems;Metabolism;Organismal Systems;Environmental Information Processing;Metabolism	Global and overview maps;Transport and catabolism;Aging;Carbohydrate metabolism;Aging;Signal transduction;Amino acid metabolism	ko01200//Carbon metabolism;ko04146//Peroxisome;ko04212//Longevity regulating pathway - worm;ko00630//Glyoxylate and dicarboxylate metabolism;ko04213//Longevity regulating pathway - multiple species;ko04068//FoxO signaling pathway;ko00380//Tryptophan metabolism	K03781;K03781;K03781;K03781;K03781;K03781;K03781	-	-	-
Unigene0006224	99	67	94	28	14	0	1.25	1.02	1.55	0.43	0.22	0	1.27333	0.216667	-2.55506	0.000470242	0.00803931	--	PREDICTED: fibrillin-1-like [Branchiostoma belcheri]	-	-	-	-	-	-	-
Unigene0020614	4	0	7	23	50	47	0.07	0	0.17	0.5	1.14	0.93	0.08	0.856667	3.42066	0.000475092	0.00811618	spo	PREDICTED: cytochrome P450 307a1-like [Dendroctonus ponderosae]	Metabolism	Metabolism of terpenoids and polyketides	ko00981//Insect hormone biosynthesis	K14939	-	GO:0016705//oxidoreductase activity, acting on paired donors, with incorporation or reduction of molecular oxygen;GO:0046872//metal ion binding	-
Unigene0022499	262	187	380	150	129	74	12.35	10.57	23.33	8.55	7.64	3.83	15.4167	6.67333	-1.20801	0.000481356	0.00821097	Ninj2	PREDICTED: ninjurin-2-like isoform X2 [Anoplophora glabripennis]	-	-	-	-	-	-	-
Unigene0019584	9	13	9	0	0	0	0.54	0.93	0.7	0	0	0	0.723333	0.001	-9.49852	0.000482983	0.00822649	rps19	PREDICTED: 40S ribosomal protein S19-like [Rhagoletis zephyria]	Genetic Information Processing	Translation	ko03010//Ribosome	K02966	GO:0030529//intracellular ribonucleoprotein complex	-	GO:0010467//gene expression
Unigene0029911	10440	11127	7098	18874	19476	17132	326.9	417.64	289.46	714.78	765.94	588.24	344.667	689.653	1.00067	0.000485908	0.00827017	Tagln2	PREDICTED: myophilin-like [Amyelois transitella]	-	-	-	-	-	-	-
Unigene0011529	0	0	0	23	12	6	0	0	0	1.22	0.66	0.29	0.001	0.723333	9.49852	0.0004872	0.00828601	PRDX2	tryparedoxin peroxidase [Bodo saltans]	-	-	-	-	-	-	-
Unigene0024298	157	129	57	58	32	47	2.44	2.41	1.16	1.09	0.63	0.8	2.00333	0.84	-1.25394	0.000490186	0.00833063	--	ATP-dependent helicase [Bombyx mori]	-	-	-	-	-	-	-
Unigene0010683	0	0	0	37	9	4	0	0	0	2.18	0.55	0.21	0.001	0.98	9.93664	0.000491512	0.0083408	RPS0	40S ribosomal protein SA [Capsaspora owczarzaki ATCC 30864]	Genetic Information Processing	Translation	ko03010//Ribosome	K02998	GO:0015935//small ribosomal subunit	-	-
Unigene0005668	68	64	44	16	24	18	1.12	1.26	0.94	0.32	0.5	0.32	1.10667	0.38	-1.54215	0.000498346	0.00844427	--	PREDICTED: O-acyltransferase like protein-like [Aethina tumida]	-	-	-	-	-	-	-
Unigene0021531	91	117	67	34	8	0	3.39	5.22	3.25	1.53	0.37	0	3.95333	0.633333	-2.64203	0.00049958	0.00845894	--	-	-	-	-	-	-	-	-
Unigene0009188	3277	2970	1843	6433	4964	4215	52.3	56.82	38.31	124.17	99.5	73.76	49.1433	99.1433	1.01252	0.000501071	0.00847168	Spn88Ea	PREDICTED: serine protease inhibitor 88Ea-like isoform X1 [Dendroctonus ponderosae]	-	-	-	-	-	-	-
Unigene0008412	7422	6381	6134	2088	3821	3656	202.6	208.8	218.08	68.94	131	109.44	209.827	103.127	-1.02478	0.000503084	0.0084932	--	PREDICTED: protein takeout-like [Dendroctonus ponderosae]	-	-	-	-	-	-	-
Unigene0018781	2	0	0	24	27	12	0.13	0	0	1.96	2.29	0.89	0.0433333	1.71333	5.30518	0.000508011	0.00857007	PCP20	PREDICTED: endocuticle structural glycoprotein ABD-4-like [Dendroctonus ponderosae]	-	-	-	-	-	-	-
Unigene0000112	61	52	50	30	13	8	2.82	2.89	3.01	1.68	0.76	0.41	2.90667	0.95	-1.61337	0.000509383	0.00858653	--	mariner transposase [Chrysoperla plorabunda]	-	-	-	-	-	-	-
Unigene0000352	25	18	18	2	2	4	1.26	1.09	1.18	0.12	0.13	0.22	1.17667	0.156667	-2.90894	0.000509735	0.00858653	--	nucleic-acid-binding protein from transposon x-element [Lasius niger]	-	-	-	-	-	-	-
Unigene0008552	230	208	154	507	314	340	4.6	4.99	4.01	12.27	7.89	7.46	4.53333	9.20667	1.02211	0.00051244	0.00861944	Xxylt1	PREDICTED: xyloside xylosyltransferase 1 [Anoplophora glabripennis]	-	-	-	-	-	-	-
Unigene0010170	17	19	12	18	152	144	0.28	0.38	0.26	0.36	3.17	2.62	0.306667	2.05	2.74088	0.000513217	0.00862618	Mtco1	cytochrome c oxidase subunit I (mitochondrion) [Euphaea yayeyamana]	-	-	-	-	GO:0019866//organelle inner membrane;GO:0031224//intrinsic component of membrane;GO:0043231//intracellular membrane-bounded organelle	GO:0003824//catalytic activity;GO:0046906//tetrapyrrole binding;GO:0046914//transition metal ion binding	GO:0015992//proton transport;GO:0045333//cellular respiration
Unigene0011142	788	607	360	1276	1075	1232	8.89	8.21	5.29	17.41	15.23	15.24	7.46333	15.96	1.09657	0.000516123	0.00866867	mfsd8	PREDICTED: major facilitator superfamily domain-containing protein 8 isoform X1 [Dendroctonus ponderosae]	Cellular Processes	Transport and catabolism	ko04142//Lysosome	K12307	-	-	-
Unigene0026967	19	22	23	4	2	4	0.81	1.13	1.28	0.21	0.11	0.19	1.07333	0.17	-2.65849	0.000516823	0.00867408	--	-	-	-	-	-	-	-	-
Unigene0019218	797	860	1331	4000	44829	5044	13.41	17.34	29.16	81.38	947.08	93.04	19.97	373.833	4.22649	0.000518382	0.00869389	Tret1	PREDICTED: facilitated trehalose transporter Tret1-like [Dendroctonus ponderosae]	-	-	-	-	-	-	-
Unigene0014283	220	160	273	47	108	73	7.01	6.11	11.33	1.81	4.32	2.55	8.15	2.89333	-1.49407	0.000520781	0.00872774	--	proctolin prepropeptide [Rhodnius prolixus]	-	-	-	-	-	-	-
Unigene0007314	508	192	377	202	164	106	10.5	4.76	10.15	5.05	4.26	2.4	8.47	3.90333	-1.11766	0.000521164	0.00872779	--	PREDICTED: uncharacterized protein LOC109540553 [Dendroctonus ponderosae]	-	-	-	-	-	-	-
Unigene0017219	0	0	0	8	10	20	0	0	0	0.59	0.77	1.35	0.001	0.903333	9.81911	0.000522002	0.00873544	--	-	-	-	-	-	-	-	-
Unigene0015827	0	0	0	15	14	8	0	0	0	1.1	1.06	0.53	0.001	0.896667	9.80843	0.000524199	0.00876582	--	-	-	-	-	-	-	-	-
Unigene0027363	159	197	150	570	443	259	7.83	11.63	9.62	33.94	27.39	13.98	9.69333	25.1033	1.37281	0.000525957	0.00878881	--	PREDICTED: uncharacterized protein LOC108909498 [Anoplophora glabripennis]	-	-	-	-	-	-	-
Unigene0011635	243	184	95	596	302	381	3.13	2.84	1.59	9.28	4.88	5.38	2.52	6.51333	1.36997	0.00052728	0.0088045	FBXL7	PREDICTED: F-box/LRR-repeat protein 7-like [Dendroctonus ponderosae]	-	-	-	-	-	-	-
Unigene0027236	9	6	17	0	0	0	0.88	0.71	2.18	0	0	0	1.25667	0.001	-10.2954	0.000527964	0.00880952	RPL40B	ubiquitin-60S ribosomal protein L40 [Fonticula alba]	Genetic Information Processing	Translation	ko03010//Ribosome	K02977	GO:0030529//intracellular ribonucleoprotein complex	-	GO:0010467//gene expression
Unigene0007138	946	1034	681	2426	1363	1443	5.85	7.66	5.48	18.14	10.59	9.78	6.33	12.8367	1.01999	0.000530437	0.00883793	TPP2	PREDICTED: tripeptidyl-peptidase 2 [Dendroctonus ponderosae]	-	-	-	-	-	-	-
Unigene0016426	0	0	0	17	6	16	0	0	0	1.35	0.49	1.15	0.001	0.996667	9.96097	0.000533293	0.00887262	RpL32	60S ribosomal protein L32, partial [Trichinella nelsoni]	Genetic Information Processing	Translation	ko03010//Ribosome	K02912	GO:0005622//intracellular	-	-
Unigene0008140	0	0	0	3	14	27	0	0	0	0.22	1.09	1.83	0.001	1.04667	10.0316	0.000537333	0.00892689	RPS16B	40S ribosomal protein S16, partial [Ceratitis capitata]	Genetic Information Processing	Translation	ko03010//Ribosome	K02960	GO:0030529//intracellular ribonucleoprotein complex	-	GO:0010467//gene expression
Unigene0012290	0	0	0	2	45	6	0	0	0	0.07	1.74	0.2	0.001	0.67	9.38802	0.000541058	0.00896408	FKBP14	FK506-binding protein precursor [Bombyx mori]	-	-	-	-	-	-	-
Unigene0004905	0	0	0	38	10	3	0	0	0	3.02	0.82	0.22	0.001	1.35333	10.4023	0.000548164	0.00906743	RPL19A	PREDICTED: 60S ribosomal protein L19 [Copidosoma floridanum]	Genetic Information Processing	Translation	ko03010//Ribosome	K02885	-	-	-
Unigene0000957	71357	59370	38460	14976	14980	39568	1202.65	1199.46	844.21	305.28	317.1	731.28	1082.11	451.22	-1.26194	0.000552763	0.00912533	Amyrel	alpha amylase [Cosmopolites sordidus]	Metabolism;Metabolism	Global and overview maps;Carbohydrate metabolism	ko01100//Metabolic pathways;ko00500//Starch and sucrose metabolism	K01176;K01176	-	-	-
Unigene0024584	0	0	0	4	12	26	0	0	0	0.22	0.67	1.27	0.001	0.72	9.49185	0.000555752	0.00915993	RPS3	ribosomal protein S3 [Chrysomela tremula]	Genetic Information Processing	Translation	ko03010//Ribosome	K02985	GO:0044391//ribosomal subunit	GO:0003676//nucleic acid binding;GO:0005198//structural molecule activity	GO:0010467//gene expression
Unigene0012545	0	0	0	6	13	19	0	0	0	0.36	0.81	1.04	0.001	0.736667	9.52487	0.000558188	0.00918965	MDH1	Malate dehydrogenase, mitochondrial [Daphnia magna]	Metabolism;Metabolism;Metabolism;Metabolism;Metabolism;Metabolism	Global and overview maps;Global and overview maps;Carbohydrate metabolism;Carbohydrate metabolism;Carbohydrate metabolism;Amino acid metabolism	ko01100//Metabolic pathways;ko01200//Carbon metabolism;ko00620//Pyruvate metabolism;ko00630//Glyoxylate and dicarboxylate metabolism;ko00020//Citrate cycle (TCA cycle);ko00270//Cysteine and methionine metabolism	K00026;K00026;K00026;K00026;K00026;K00026	-	GO:0016614//oxidoreductase activity, acting on CH-OH group of donors	GO:0005975//carbohydrate metabolic process;GO:0044237//cellular metabolic process;GO:0044710//single-organism metabolic process
Unigene0023509	5	16	11	0	0	0	0.34	1.29	0.96	0	0	0	0.863333	0.001	-9.75377	0.000564615	0.00927934	RPS25	PREDICTED: 40S ribosomal protein S25-like [Rhagoletis zephyria]	Genetic Information Processing	Translation	ko03010//Ribosome	K02975	GO:0030529//intracellular ribonucleoprotein complex	-	-
Unigene0024387	21	4	10	0	0	0	1.21	0.28	0.75	0	0	0	0.746667	0.001	-9.54432	0.000566282	0.00930008	hspc4-1	heat shock protein Hsp20 domain-containing protein [Dictyostelium fasciculatum]	-	-	-	-	-	-	-
Unigene0025332	13	2	23	0	0	0	0.8	0.15	1.84	0	0	0	0.93	0.001	-9.86109	0.00056736	0.00931111	RH3	histone H3 [Dictyostelium fasciculatum]	-	-	-	-	-	-	-
Unigene0008865	211	169	127	323	409	411	6.11	5.86	4.79	11.3	14.86	13.04	5.58667	13.0667	1.22583	0.000568569	0.00932429	IMP3	PREDICTED: inositol monophosphatase 2-like [Tribolium castaneum]	Metabolism;Environmental Information Processing;Metabolism	Global and overview maps;Signal transduction;Carbohydrate metabolism	ko01100//Metabolic pathways;ko04070//Phosphatidylinositol signaling system;ko00562//Inositol phosphate metabolism	K01092;K01092;K01092	-	-	-
Unigene0010084	46	36	21	8	7	10	1.16	1.09	0.69	0.24	0.22	0.28	0.98	0.246667	-1.99022	0.000582103	0.00951917	--	-	-	-	-	-	-	-	-
Unigene0028537	6	2	0	45	11	47	0.29	0.12	0	2.67	0.68	2.53	0.136667	1.96	3.84212	0.000582112	0.00951917	--	-	-	-	-	-	-	-	-
Unigene0019563	70	92	64	197	166	169	1.69	2.66	2.01	5.74	5.02	4.46	2.12	5.07333	1.25887	0.000584132	0.00954539	Rerg	PREDICTED: ras-related and estrogen-regulated growth inhibitor-like [Dendroctonus ponderosae]	-	-	-	-	-	-	-
Unigene0022567	571	1503	1079	3325	2367	3152	10.41	32.83	25.61	73.29	54.18	62.99	22.95	63.4867	1.46796	0.000586	0.00956911	ImpL2	PREDICTED: neural/ectodermal development factor IMP-L2 isoform X1 [Dendroctonus ponderosae]	-	-	-	-	-	-	-
Unigene0009884	28	34	4	101	124	90	0.42	0.61	0.08	1.82	2.32	1.47	0.37	1.87	2.33744	0.000586492	0.00957033	--	PREDICTED: zinc finger protein 79-like [Dendroctonus ponderosae]	-	-	-	-	-	-	-
Unigene0000329	65	7	20	5	0	2	3.38	0.44	1.36	0.31	0	0.11	1.72667	0.14	-3.62449	0.000586918	0.00957047	--	daphnid bacterial-ribosomal-RNA-like, possible HGT, partial [Daphnia magna]	-	-	-	-	-	-	-
Unigene0020079	0	0	6	40	49	23	0	0	0.29	1.79	2.27	0.93	0.0966667	1.66333	4.10492	0.000587795	0.00957263	--	plant Late Embryo Abundant (LEA) related [Caenorhabditis elegans]	-	-	-	-	-	-	-
Unigene0027371	4464	5178	3434	1616	1275	3253	62.98	87.57	63.1	27.58	22.59	50.33	71.2167	33.5	-1.08805	0.00058975	0.0095962	nub	PREDICTED: POU domain protein 2-like [Anoplophora glabripennis]	-	-	-	-	-	-	-
Unigene0028017	19133	18383	10697	35146	45083	27615	243.46	280.4	177.27	540.89	720.5	385.32	233.71	548.903	1.23183	0.000592099	0.0096276	inx2	PREDICTED: innexin inx2 [Anoplophora glabripennis]	-	-	-	-	GO:0005911//cell-cell junction;GO:0031224//intrinsic component of membrane	-	GO:0044765//single-organism transport
Unigene0019272	112	99	62	33	11	0	1.16	1.23	0.84	0.41	0.14	0	1.07667	0.183333	-2.55403	0.000600898	0.00975682	--	PREDICTED: xylosyltransferase 1-like [Biomphalaria glabrata]	-	-	-	-	-	-	-
Unigene0003628	57	34	63	336	102	128	3.21	2.29	4.62	22.87	7.21	7.9	3.37333	12.66	1.90803	0.000603039	0.00978466	--	PREDICTED: chromosomal protein D1 [Nicrophorus vespilloides]	-	-	-	-	-	-	-
Unigene0030593	0	0	0	6	18	13	0	0	0	0.42	1.32	0.83	0.001	0.856667	9.74259	0.000609859	0.00987437	--	-	-	-	-	-	-	-	-
Unigene0001750	66172	36993	40682	14920	24518	28008	941.91	631.21	754.19	256.86	438.33	437.18	775.77	377.457	-1.03932	0.000610487	0.00987758	--	PREDICTED: uncharacterized protein LOC108912837 isoform X2 [Anoplophora glabripennis]	-	-	-	-	-	-	-
Unigene0003410	129	108	150	69	35	74	3.68	3.69	5.57	2.38	1.25	2.31	4.31333	1.98	-1.1233	0.000611537	0.0098876	--	PREDICTED: exodeoxyribonuclease isoform X1 [Trachymyrmex septentrionalis]	-	-	-	-	-	-	-
Unigene0013132	274	253	187	637	399	379	2.94	3.25	2.61	8.26	5.37	4.46	2.93333	6.03	1.03962	0.000612343	0.00989365	Rabl6	PREDICTED: rab-like protein 6 [Tribolium castaneum]	-	-	-	-	-	-	-
Unigene0029771	0	0	0	5	15	18	0	0	0	0.33	1.04	1.08	0.001	0.816667	9.6736	0.000614093	0.00990797	POX1	palmitoyl-CoA oxidase [Capsaspora owczarzaki ATCC 30864]	-	-	-	-	-	-	-
Unigene0018256	0	0	0	11	12	12	0	0	0	0.7	0.79	0.69	0.001	0.726667	9.50515	0.000614647	0.00990994	--	-	-	-	-	-	-	-	-
Unigene0023899	79	73	85	31	6	0	0.96	1.06	1.34	0.45	0.09	0	1.12	0.18	-2.63743	0.000617893	0.00995528	--	-	-	-	-	-	-	-	-
Unigene0015908	57	38	39	16	4	0	0.79	0.63	0.7	0.27	0.07	0	0.706667	0.113333	-2.64046	0.000620346	0.00998779	--	hypothetical protein SARC_12015 [Sphaeroforma arctica JP610]	-	-	-	-	-	-	-
Unigene0025960	7	25	4	0	0	0	0.69	2.93	0.51	0	0	0	1.37667	0.001	-10.427	0.000622015	0.0100076	--	mariner transposase [Chrysoperla plorabunda]	-	-	-	-	-	-	-
Unigene0021325	224	225	123	687	381	315	2.83	3.41	2.02	10.5	6.05	4.36	2.75333	6.97	1.33998	0.000623271	0.0100208	--	PREDICTED: src kinase-associated phosphoprotein 2-A-like [Nicrophorus vespilloides]	-	-	-	-	-	-	-
Unigene0007963	44	27	19	5	0	7	2.11	1.55	1.19	0.29	0	0.37	1.61667	0.22	-2.87745	0.000624108	0.0100273	--	PREDICTED: RNA-directed DNA polymerase from mobile element jockey-like [Acyrthosiphon pisum]	-	-	-	-	-	-	-
Unigene0022161	8156	8518	9141	199	2045	612	221.22	276.95	322.91	6.53	69.67	18.2	273.693	31.4667	-3.12066	0.000627795	0.0100794	to	PREDICTED: protein takeout-like [Aethina tumida]	-	-	-	-	-	-	-
Unigene0000201	44	38	29	7	13	6	1.88	1.95	1.61	0.36	0.7	0.28	1.81333	0.446667	-2.02137	0.000629685	0.0101027	--	mariner transposase [Chrysoperla plorabunda]	-	-	-	-	-	-	-
Unigene0010679	42	40	22	145	88	76	1.37	1.56	0.93	5.7	3.59	2.71	1.28667	4	1.63636	0.000630595	0.0101102	--	-	-	-	-	-	-	-	-
Unigene0014988	17	14	17	132	39	48	0.27	0.27	0.36	2.57	0.79	0.85	0.3	1.40333	2.22582	0.000631739	0.0101215	--	-	-	-	-	-	-	-	-
Unigene0001716	35	2	7	0	0	0	2.42	0.17	0.63	0	0	0	1.07333	0.001	-10.0679	0.000639784	0.010229	--	-	-	-	-	-	-	-	-
Unigene0026290	4	15	13	0	0	0	0.19	0.87	0.82	0	0	0	0.626667	0.001	-9.29155	0.000641566	0.0102485	EF2	translation elongation factor 2, partial [Dermatophagoides farinae]	-	-	-	-	-	-	-
Unigene0019542	15	28	22	2	4	0	0.59	1.33	1.13	0.1	0.2	0	1.01667	0.1	-3.34577	0.000641902	0.0102485	--	-	-	-	-	-	-	-	-
Unigene0026373	3060	2133	2139	4694	3739	6067	45.59	38.09	41.5	84.58	69.96	99.12	41.7267	84.5533	1.01889	0.000643022	0.0102593	Cyp6a20	PREDICTED: probable cytochrome P450 6a13 [Dendroctonus ponderosae]	-	-	-	-	-	GO:0005488//binding	-
Unigene0002152	0	0	0	4	25	11	0	0	0	0.24	1.57	0.6	0.001	0.803333	9.64985	0.000644363	0.0102735	PEP4	Cathepsin D light chain, partial [Daphnia magna]	Cellular Processes;Cellular Processes	Transport and catabolism;Transport and catabolism	ko04142//Lysosome;ko04140//Autophagy - animal	K01379;K01379	-	-	-
Unigene0002081	481	220	142	733	807	662	8.35	4.58	3.21	15.39	17.59	12.6	5.38	15.1933	1.49776	0.000645727	0.0102841	--	Eukaryotic translation initiation factor 3 subunit A [Operophtera brumata]	-	-	-	-	-	-	-
Unigene0007201	0	0	0	2	12	33	0	0	0	0.09	0.58	1.4	0.001	0.69	9.43045	0.000645923	0.0102841	FBA1	Fructose-bisphosphate aldolase, partial [Ceratitis capitata]	-	-	-	-	-	GO:0016832//aldehyde-lyase activity;GO:0046914//transition metal ion binding	GO:0044238//primary metabolic process;GO:0071704//organic substance metabolic process
Unigene0020757	6	0	0	73	36	10	0.39	0	0	5.68	2.91	0.71	0.13	3.1	4.57568	0.000647599	0.0103037	--	PREDICTED: kappaPI-actitoxin-Avd3a-like [Anoplophora glabripennis]	-	-	-	-	-	-	-
Unigene0028893	139	80	57	25	31	41	1.34	0.92	0.72	0.29	0.38	0.43	0.993333	0.366667	-1.43781	0.000650023	0.01033	--	PREDICTED: collagen alpha-1(III) chain-like [Anoplophora glabripennis]	-	-	-	-	-	-	-
Unigene0000569	83	90	87	229	148	219	2.18	2.84	2.98	7.28	4.89	6.31	2.66667	6.16	1.20789	0.000650156	0.01033	ial	PREDICTED: aurora kinase B [Dendroctonus ponderosae]	-	-	-	-	-	-	-
Unigene0029293	14	3	17	0	0	0	0.88	0.23	1.4	0	0	0	0.836667	0.001	-9.70851	0.000651266	0.0103405	AGAP006782	ADP/ATP carrier [Oxytricha trifallax]	Environmental Information Processing	Signal transduction	ko04020//Calcium signaling pathway	K05863	-	-	-
Unigene0017705	0	0	0	11	8	17	0	0	0	0.64	0.48	0.9	0.001	0.673333	9.39518	0.000657091	0.0104258	--	-	-	-	-	-	-	-	-
Unigene0008366	111	61	50	30	21	33	2.03	1.34	1.19	0.66	0.48	0.66	1.52	0.6	-1.34104	0.000660185	0.0104676	--	CLUMA_CG010315, isoform A [Clunio marinus]	-	-	-	-	-	-	-
Unigene0008189	16	3	15	0	0	0	0.85	0.19	1.04	0	0	0	0.693333	0.001	-9.43741	0.000665089	0.0105329	--	hypothetical protein, partial [Daphnia magna]	-	-	-	-	-	-	-
Unigene0003017	0	0	0	24	20	2	0	0	0	2.01	1.74	0.15	0.001	1.3	10.3443	0.000665221	0.0105329	--	-	-	-	-	-	-	-	-
Unigene0021048	169	117	122	336	257	239	2.78	2.31	2.62	6.69	5.32	4.32	2.57	5.44333	1.08272	0.000666539	0.0105465	--	PREDICTED: uncharacterized protein LOC109537347 isoform X1 [Dendroctonus ponderosae]	-	-	-	-	-	-	-
Unigene0017160	20	17	17	70	48	60	0.37	0.37	0.41	1.56	1.11	1.21	0.383333	1.29333	1.75442	0.000681117	0.0107549	SLC26A11	PREDICTED: sodium-independent sulfate anion transporter-like [Dendroctonus ponderosae]	-	-	-	-	GO:0016020//membrane	-	GO:0008272//sulfate transport;GO:0044763//single-organism cellular process
Unigene0001199	27975	17955	22428	58332	57651	33516	493.29	379.52	515.07	1244.05	1276.8	648.07	462.627	1056.31	1.19111	0.000684428	0.0107923	MA_2246	serpin [Sphenophorus levis]	-	-	-	-	-	-	-
Unigene0017407	136	99	82	40	12	0	1.68	1.47	1.32	0.6	0.19	0	1.49	0.263333	-2.50035	0.000692834	0.0109174	--	-	-	-	-	-	-	-	-
Unigene0010204	38	38	24	14	4	7	1.02	1.22	0.84	0.45	0.13	0.21	1.02667	0.263333	-1.96301	0.000700847	0.0110209	--	PREDICTED: heat shock 70 kDa protein-like isoform X1 [Dendroctonus ponderosae]	Genetic Information Processing;Cellular Processes;Genetic Information Processing;Environmental Information Processing;Organismal Systems	Folding, sorting and degradation;Transport and catabolism;Transcription;Signal transduction;Aging	ko04141//Protein processing in endoplasmic reticulum;ko04144//Endocytosis;ko03040//Spliceosome;ko04010//MAPK signaling pathway;ko04213//Longevity regulating pathway - multiple species	K03283;K03283;K03283;K03283;K03283	-	-	-
Unigene0026197	27	3	36	0	0	2	1.02	0.14	1.76	0	0	0.08	0.973333	0.0266667	-5.18982	0.000701987	0.0110313	--	-	-	-	-	-	-	-	-
Unigene0024399	15	5	11	0	0	0	1.02	0.41	0.98	0	0	0	0.803333	0.001	-9.64985	0.000708373	0.0111164	--	PREDICTED: histone-lysine N-methyltransferase SETMAR-like [Dufourea novaeangliae]	-	-	-	-	-	-	-
Unigene0000289	36700	15065	24203	48616	83947	62679	1677.47	825.42	1440.79	2687.62	4819.23	3141.58	1314.56	3549.48	1.43303	0.000708891	0.0111169	--	ferritin, partial [Rhynchophorus ferrugineus]	-	-	-	-	-	-	-
Unigene0021885	4	1	2	23	25	20	0.13	0.04	0.09	0.92	1.04	0.72	0.0866667	0.893333	3.36565	0.000710301	0.0111314	FBA4	cytosolic class I fructose-1,6-bisphosphate aldolase [Bigelowiella natans]	Metabolism;Metabolism;Metabolism;Metabolism;Metabolism;Metabolism	Global and overview maps;Global and overview maps;Global and overview maps;Carbohydrate metabolism;Carbohydrate metabolism;Carbohydrate metabolism	ko01100//Metabolic pathways;ko01200//Carbon metabolism;ko01230//Biosynthesis of amino acids;ko00010//Glycolysis / Gluconeogenesis;ko00030//Pentose phosphate pathway;ko00051//Fructose and mannose metabolism	K01623;K01623;K01623;K01623;K01623;K01623	-	-	-
Unigene0024660	7338	2159	2575	200	982	553	114.81	40.49	52.47	3.78	19.3	9.49	69.2567	10.8567	-2.67337	0.000722854	0.0113204	--	PREDICTED: skin secretory protein xP2-like isoform X1 [Dendroctonus ponderosae]	-	-	-	-	-	-	-
Unigene0013439	183	185	74	474	313	308	1.1	1.33	0.58	3.44	2.36	2.03	1.00333	2.61	1.37925	0.000726804	0.0113745	ncapd2	PREDICTED: condensin complex subunit 1 [Anoplophora glabripennis]	-	-	-	-	-	-	-
Unigene0006941	27202	3068	634	129	704	276	570.63	77.15	17.32	3.27	18.55	6.35	221.7	9.39	-4.56134	0.000727383	0.0113758	--	PREDICTED: cuticle protein-like [Dendroctonus ponderosae]	-	-	-	-	-	-	-
Unigene0024216	26	58	48	14	11	12	1.59	4.24	3.81	1.03	0.84	0.8	3.21333	0.89	-1.85219	0.000730004	0.011409	--	PREDICTED: uncharacterized protein LOC109540857 [Dendroctonus ponderosae]	Environmental Information Processing	Signal transduction	ko04013//MAPK signaling pathway - fly	K20227	-	-	-
Unigene0022987	1026	1070	648	1682	1718	2383	7.37	9.21	6.06	14.61	15.5	18.77	7.54667	16.2933	1.11037	0.000731878	0.0114237	tll1	PREDICTED: tolloid-like protein 1 isoform X3 [Dendroctonus ponderosae]	-	-	-	-	-	-	-
Unigene0029438	1	2	0	29	11	20	0.03	0.07	0	0.97	0.38	0.61	0.0333333	0.653333	4.29278	0.00073603	0.011472	abcC9	PREDICTED: probable multidrug resistance-associated protein lethal(2)03659 [Dendroctonus ponderosae]	Environmental Information Processing	Membrane transport	ko02010//ABC transporters	K05673	-	-	-
Unigene0025380	5	4	0	25	28	30	0.3	0.28	0	1.79	2.08	1.95	0.193333	1.94	3.32689	0.000753257	0.0117245	--	PREDICTED: vascular endothelial growth factor A-like [Trachymyrmex cornetzi]	-	-	-	-	-	-	-
Unigene0000141	96	120	45	45	26	29	1.09	1.63	0.66	0.62	0.37	0.36	1.12667	0.45	-1.32406	0.000755253	0.0117476	--	mariner transposase [Chrysoperla plorabunda]	Metabolism	Amino acid metabolism	ko00310//Lysine degradation	K11433	-	-	-
Unigene0021986	218	134	149	459	239	394	3.04	2.24	2.7	7.73	4.18	6.02	2.66	5.97667	1.16791	0.000764044	0.0118763	DDX43	PREDICTED: probable ATP-dependent RNA helicase DDX43 [Dendroctonus ponderosae]	-	-	-	-	-	-	-
Unigene0016469	56	67	61	184	108	163	0.63	0.9	0.89	2.5	1.52	2.01	0.806667	2.01	1.31715	0.000771826	0.0119811	--	-	-	-	-	-	-	-	-
Unigene0013947	7	10	24	51	45	184	0.12	0.2	0.52	1.03	0.95	3.38	0.28	1.78667	2.67377	0.000773275	0.0119866	LCT	PREDICTED: myrosinase 1-like [Dendroctonus ponderosae]	-	-	-	-	-	-	-
Unigene0013614	58	32	64	448	94	129	1.54	1.02	2.22	14.42	3.14	3.76	1.59333	7.10667	2.15712	0.000773751	0.0119866	--	PREDICTED: toll-like receptor 6 [Anoplophora glabripennis]	-	-	-	-	-	-	-
Unigene0004701	0	0	0	25	10	5	0	0	0	1.8	0.75	0.33	0.001	0.96	9.90689	0.00077698	0.0120285	ARDH	D-arabinitol 2-dehydrogenase (ribulose-forming), partial [Ceratitis capitata]	-	-	-	-	-	-	-
Unigene0000239	59	49	51	19	17	24	2.91	2.9	3.28	1.13	1.05	1.3	3.03	1.16	-1.38519	0.000783863	0.0120957	--	mariner transposase [Chrysoperla plorabunda]	-	-	-	-	-	-	-
Unigene0026784	0	0	0	4	11	24	0	0	0	0.24	0.7	1.33	0.001	0.756667	9.56351	0.000786349	0.0121245	--	phosphatidylinositol 3-kinase [Plasmodium falciparum RAJ116]	-	-	-	-	-	-	-
Unigene0028973	0	0	0	16	8	11	0	0	0	1.13	0.59	0.71	0.001	0.81	9.66178	0.000791292	0.0121925	RPL23B	ribosomal protein L23 [Chrysomela tremula]	Genetic Information Processing	Translation	ko03010//Ribosome	K02894	GO:0030529//intracellular ribonucleoprotein complex	-	GO:0010467//gene expression
Unigene0021418	19584	15565	25428	7466	6536	14649	390.01	371.57	659.52	179.83	163.48	319.9	473.7	221.07	-1.09947	0.000792029	0.0121957	Lip1	lipase, partial [Rhynchophorus ferrugineus]	Cellular Processes;Metabolism	Transport and catabolism;Lipid metabolism	ko04142//Lysosome;ko00100//Steroid biosynthesis	K01052;K01052	-	-	-
Unigene0002738	0	0	0	6	14	15	0	0	0	0.38	0.93	0.87	0.001	0.726667	9.50515	0.000798409	0.0122856	IPP1	PREDICTED: inorganic pyrophosphatase [Bemisia tabaci]	Metabolism	Energy metabolism	ko00190//Oxidative phosphorylation	K11726	GO:0044424//intracellular part	GO:0016462//pyrophosphatase activity	GO:0006793//phosphorus metabolic process
Unigene0010005	0	0	0	12	6	18	0	0	0	0.97	0.51	1.32	0.001	0.933333	9.86625	0.000822657	0.0126418	CYP1	peptidyl-prolyl cis-trans isomerase f, ppif [Riptortus pedestris]	Environmental Information Processing	Signal transduction	ko04020//Calcium signaling pathway	K09565	-	GO:0016859//cis-trans isomerase activity	GO:0044267//cellular protein metabolic process
Unigene0013785	178	127	251	88	62	103	11.04	9.44	20.27	6.6	4.83	7	13.5833	6.14333	-1.14474	0.000830494	0.0127452	--	-	-	-	-	-	-	-	-
Unigene0032127	0	0	0	9	21	6	0	0	0	0.47	1.15	0.29	0.001	0.636667	9.31439	0.000848494	0.012978	--	-	-	-	-	-	-	-	-
Unigene0005260	28	14	48	0	6	2	2.18	1.31	4.87	0	0.59	0.17	2.78667	0.253333	-3.45943	0.000853669	0.0130484	--	-	-	-	-	-	-	-	-
Unigene0014538	31	41	32	15	8	6	2.4	3.81	3.23	1.4	0.78	0.51	3.14667	0.896667	-1.81118	0.000863798	0.0131769	--	PREDICTED: myosuppressin-like [Anoplophora glabripennis]	-	-	-	-	-	-	-
Unigene0027757	1	40	5	0	0	0	0.04	2.15	0.29	0	0	0	0.826667	0.001	-9.69116	0.000866152	0.0131953	--	-	-	-	-	-	-	-	-
Unigene0021168	1680	2826	956	6878	3957	3555	33.8	68.15	25.05	167.36	99.99	78.43	42.3333	115.26	1.44503	0.000879948	0.0133788	--	PREDICTED: uncharacterized protein LOC109537144 [Dendroctonus ponderosae]	-	-	-	-	-	-	-
Unigene0022873	40	69	62	21	11	25	0.89	1.84	1.8	0.57	0.31	0.61	1.51	0.496667	-1.6042	0.000893339	0.0135644	--	transposase [Lasius niger]	-	-	-	-	-	-	-
Unigene0018783	0	0	0	38	14	1	0	0	0	3.56	1.36	0.08	0.001	1.66667	10.7027	0.000897803	0.0136142	--	-	-	-	-	-	-	-	-
Unigene0012184	0	0	0	7	26	5	0	0	0	0.51	1.95	0.33	0.001	0.93	9.86109	0.000904503	0.013698	RPL18B	PREDICTED: 60S ribosomal protein L18-like [Lingula anatina]	Genetic Information Processing	Translation	ko03010//Ribosome	K02883	-	-	-
Unigene0011771	109	82	55	52	11	10	2.67	2.41	1.76	1.54	0.34	0.27	2.28	0.716667	-1.66966	0.000904526	0.013698	--	-	-	-	-	-	-	-	-
Unigene0014358	954	692	672	2427	1473	1051	11.99	10.43	11	36.89	23.25	14.48	11.14	24.8733	1.15885	0.000915625	0.013857	Slc3a2	PREDICTED: neutral and basic amino acid transport protein rBAT isoform X2 [Dendroctonus ponderosae]	Environmental Information Processing	Signal transduction	ko04150//mTOR signaling pathway	K06519	-	-	-
Unigene0010718	213	452	115	1085	612	695	5.05	12.85	3.55	31.13	18.24	18.08	7.15	22.4833	1.65284	0.000924278	0.0139695	PGLP1B	PREDICTED: 4-nitrophenylphosphatase-like [Dendroctonus ponderosae]	Metabolism	Metabolism of terpenoids and polyketides	ko00981//Insect hormone biosynthesis	K21013	-	-	-
Unigene0007959	434	892	171	2399	865	2150	1.04	2.57	0.54	6.98	2.61	5.67	1.38333	5.08667	1.87857	0.00092824	0.0140202	--	PREDICTED: titin isoform X1 [Anoplophora glabripennis]	-	-	-	-	-	-	-
Unigene0022949	386	406	234	685	617	775	2.4	3.02	1.89	5.15	4.82	5.28	2.43667	5.08333	1.06087	0.000932677	0.0140779	EPHB2	PREDICTED: ephrin type-B receptor 1-B isoform X7 [Dendroctonus ponderosae]	-	-	-	-	-	-	-
Unigene0021259	11	30	55	641	24	219	0.24	0.78	1.56	16.9	0.66	5.24	0.86	7.6	3.14359	0.000954088	0.0143633	--	PREDICTED: venom serine protease 34-like [Dendroctonus ponderosae]	-	-	-	-	-	-	-
Unigene0018250	10110	638	79	4	111	49	465.44	35.21	4.74	0.22	6.42	2.47	168.463	3.03667	-5.7938	0.000957166	0.0144002	--	PREDICTED: mucin-3A-like [Dendroctonus ponderosae]	-	-	-	-	-	-	-
Unigene0024729	1176	396	441	136	161	385	20.65	8.34	10.09	2.89	3.55	7.41	13.0267	4.61667	-1.49654	0.000958413	0.0144095	MFSD12	PREDICTED: major facilitator superfamily domain-containing protein 12-like [Dendroctonus ponderosae]	-	-	-	-	-	-	-
Unigene0020141	41	40	62	18	2	0	0.88	1.03	1.73	0.47	0.05	0	1.21333	0.173333	-2.80735	0.000959696	0.0144193	--	-	-	-	-	-	-	-	-
Unigene0001598	304	279	233	17	128	46	5.66	6.22	5.65	0.38	2.99	0.94	5.84333	1.43667	-2.02407	0.000975747	0.0146222	--	PREDICTED: glutenin, high molecular weight subunit DX5-like [Dendroctonus ponderosae]	-	-	-	-	-	-	-
Unigene0013806	33	14	22	259	37	74	0.58	0.3	0.51	5.53	0.82	1.43	0.463333	2.59333	2.48469	0.000981435	0.0146978	LCLAT1	PREDICTED: lysocardiolipin acyltransferase 1-like [Aethina tumida]	Metabolism;Metabolism;Metabolism	Global and overview maps;Lipid metabolism;Lipid metabolism	ko01100//Metabolic pathways;ko00561//Glycerolipid metabolism;ko00564//Glycerophospholipid metabolism	K13513;K13513;K13513	-	-	-
Unigene0000203	47	27	30	11	6	12	1.36	0.94	1.13	0.39	0.22	0.38	1.14333	0.33	-1.79271	0.000983412	0.0147178	--	PREDICTED: histone-lysine N-methyltransferase SETMAR-like [Dufourea novaeangliae]	-	-	-	-	-	-	-
Unigene0024842	0	0	0	7	13	13	0	0	0	0.34	0.66	0.58	0.001	0.526667	9.04075	0.000986866	0.0147599	GAPC	glyceraldehyde-3-phosphate dehydrogenase, partial [Tetrahymena thermophila]	Metabolism;Metabolism;Metabolism;Metabolism	Global and overview maps;Global and overview maps;Global and overview maps;Carbohydrate metabolism	ko01100//Metabolic pathways;ko01200//Carbon metabolism;ko01230//Biosynthesis of amino acids;ko00010//Glycolysis / Gluconeogenesis	K00134;K00134;K00134;K00134	GO:0044444//cytoplasmic part	GO:0000166//nucleotide binding;GO:0016620//oxidoreductase activity, acting on the aldehyde or oxo group of donors, NAD or NADP as acceptor	GO:0006006//glucose metabolic process;GO:0006090//pyruvate metabolic process
Unigene0012679	15	10	24	0	2	0	0.93	0.75	1.94	0	0.16	0	1.20667	0.0533333	-4.49985	0.000988699	0.0147777	RpS27A	PREDICTED: ubiquitin-40S ribosomal protein S27a [Rhagoletis zephyria]	Genetic Information Processing	Translation	ko03010//Ribosome	K02977	-	-	-
Unigene0001311	300	137	182	56	89	105	3.3	1.81	2.61	0.75	1.23	1.27	2.57333	1.08333	-1.24816	0.0010052	0.0150145	--	PREDICTED: uncharacterized protein LOC108905189 [Anoplophora glabripennis]	-	-	-	-	-	-	-
Unigene0016845	800	594	420	1686	893	1011	8.69	7.73	5.94	22.14	12.18	12.04	7.45333	15.4533	1.05196	0.00100665	0.0150265	CrebA	PREDICTED: cyclic AMP response element-binding protein A-like [Anoplophora glabripennis]	-	-	-	-	-	-	-
Unigene0001325	12	3	16	0	0	0	0.66	0.2	1.15	0	0	0	0.67	0.001	-9.38802	0.00100778	0.0150335	YEF3	PREDICTED: ATP-binding cassette sub-family F member 1 [Diaphorina citri]	-	-	-	-	-	GO:0097159//organic cyclic compound binding;GO:1901363//heterocyclic compound binding	GO:0008152//metabolic process
Unigene0005520	20	7	23	0	0	2	1.57	0.66	2.35	0	0	0.17	1.52667	0.0566667	-4.75174	0.00101595	0.0151357	--	-	-	-	-	-	-	-	-
Unigene0027118	0	0	0	25	3	13	0	0	0	1.85	0.23	0.87	0.001	0.983333	9.94154	0.0010204	0.0151822	--	-	-	-	-	-	-	-	-
Unigene0029740	1963	1768	1113	2723	3404	4069	17.16	18.53	12.68	28.8	37.38	39.02	16.1233	35.0667	1.12095	0.00102422	0.0152209	brat	PREDICTED: brain tumor protein-like [Dendroctonus ponderosae]	-	-	-	-	-	-	-
Unigene0025807	18	11	21	3	0	0	1.27	0.93	1.94	0.26	0	0	1.38	0.0866667	-3.99305	0.00102514	0.0152231	--	-	-	-	-	-	-	-	-
Unigene0012366	50	69	38	256	110	106	3.67	6.07	3.63	22.73	10.14	8.53	4.45667	13.8	1.63063	0.00103054	0.0152935	--	-	-	-	-	-	-	-	-
Unigene0003415	150	103	108	386	225	196	4.24	3.49	3.98	13.21	8	6.08	3.90333	9.09667	1.22063	0.00103235	0.0153104	--	-	-	-	-	-	-	-	-
Unigene0023769	64	50	49	27	17	24	1.65	1.55	1.65	0.84	0.55	0.68	1.61667	0.69	-1.22835	0.00103558	0.0153484	--	mariner transposase, partial [Andrena erigeniae]	Metabolism	Amino acid metabolism	ko00310//Lysine degradation	K11433	-	-	-
Unigene0025010	525	393	300	1239	764	579	6.18	5.55	4.6	17.64	11.3	7.48	5.44333	12.14	1.15721	0.00104365	0.015458	Spon2	PREDICTED: spondin-2 [Dendroctonus ponderosae]	-	-	-	-	-	-	-
Unigene0004534	148	50	5	6	12	2	9.38	3.8	0.41	0.46	0.96	0.14	4.53	0.52	-3.12293	0.00104988	0.0155402	--	-	-	-	-	-	-	-	-
Unigene0024090	35	15	22	2	6	2	1.15	0.59	0.94	0.08	0.25	0.07	0.893333	0.133333	-2.74416	0.00105571	0.0156165	--	-	-	-	-	-	-	-	-
Unigene0007256	0	0	0	9	6	20	0	0	0	0.71	0.49	1.43	0.001	0.876667	9.77588	0.00106443	0.0157252	HYP2	eukaryotic translation initiation factor 5A-1 [Sphaeroforma arctica JP610]	-	-	-	-	-	GO:0008135//translation factor activity, RNA binding;GO:0043021//ribonucleoprotein complex binding	GO:0006448//regulation of translational elongation;GO:0006449//regulation of translational termination
Unigene0013423	0	0	0	2	20	17	0	0	0	0.12	1.28	0.95	0.001	0.783333	9.61348	0.00106988	0.0157853	ETR2	PREDICTED: trans-2-enoyl-CoA reductase, mitochondrial-like [Branchiostoma belcheri]	-	-	-	-	-	-	-
Unigene0005675	0	0	0	10	16	7	0	0	0	0.57	0.95	0.36	0.001	0.626667	9.29155	0.00107061	0.015786	SCW10	PREDICTED: probable beta-glucosidase btgE [Plutella xylostella]	-	-	-	-	-	-	-
Unigene0004949	461	20	4	0	2	0	15.28	0.79	0.17	0	0.08	0	5.41333	0.0266667	-7.66534	0.00107423	0.0158291	PCP36	PREDICTED: cuticle protein 3-like isoform X1 [Dendroctonus ponderosae]	-	-	-	-	-	-	-
Unigene0003858	24	35	8	4	2	3	1	1.74	0.43	0.2	0.1	0.14	1.05667	0.146667	-2.84891	0.00107844	0.0158709	--	-	-	-	-	-	-	-	-
Unigene0026254	551	386	370	1155	537	1799	1.3	1.09	1.13	3.29	1.59	4.64	1.17333	3.17333	1.43539	0.0010876	0.0159921	stan	PREDICTED: protocadherin-like wing polarity protein stan [Dendroctonus ponderosae]	-	-	-	-	-	-	-
Unigene0025368	502	458	266	801	710	1246	4.76	5.2	3.28	9.18	8.45	12.95	4.41333	10.1933	1.20769	0.00109992	0.0161338	Tret1-2	PREDICTED: facilitated trehalose transporter Tret1-2 homolog [Dendroctonus ponderosae]	-	-	-	-	-	-	-
Unigene0013962	34	17	27	2	2	8	1.09	0.65	1.13	0.08	0.08	0.28	0.956667	0.146667	-2.70548	0.00110053	0.0161338	--	PREDICTED: histone-lysine N-methyltransferase SETMAR-like [Trachymyrmex cornetzi]	-	-	-	-	-	-	-
Unigene0025312	135	81	138	69	28	61	4.48	3.22	5.96	2.77	1.17	2.22	4.55333	2.05333	-1.14896	0.00110424	0.0161779	--	PREDICTED: uncharacterized protein LOC109538757 [Dendroctonus ponderosae]	-	-	-	-	-	-	-
Unigene0024995	107	97	101	53	23	61	2.78	3.03	3.42	1.67	0.75	1.74	3.07667	1.38667	-1.14975	0.00110681	0.0162053	--	-	-	-	-	-	-	-	-
Unigene0021796	2614	3009	3716	1280	2057	1264	76.77	105.93	142.13	45.47	75.88	40.71	108.277	54.02	-1.00316	0.00110923	0.0162199	--	PREDICTED: kielin/chordin-like protein [Aethina tumida]	-	-	-	-	-	-	-
Unigene0029249	10	4	15	0	0	0	0.41	0.2	0.81	0	0	0	0.473333	0.001	-8.88671	0.00111217	0.0162526	PFRA	69 kDa paraflagellar rod protein [Trypanosoma rangeli SC58]	-	-	-	-	-	-	-
Unigene0010572	59	48	55	24	23	12	1.18	1.15	1.44	0.58	0.58	0.26	1.25667	0.473333	-1.40867	0.00112327	0.0163939	--	mariner transposase [Chrysoperla plorabunda]	-	-	-	-	-	-	-
Unigene0022122	221	185	262	87	25	134	2.75	2.76	4.25	1.31	0.39	1.83	3.25333	1.17667	-1.46721	0.00114206	0.0166258	CCDC170	PREDICTED: coiled-coil domain-containing protein 170 [Anoplophora glabripennis]	-	-	-	-	-	-	-
Unigene0015687	106	78	86	371	93	513	0.84	0.74	0.89	3.55	0.92	4.45	0.823333	2.97333	1.85253	0.00115331	0.0167738	Eip78C	PREDICTED: ecdysone-induced protein 78C [Dendroctonus ponderosae]	-	-	-	-	-	-	-
Unigene0014258	1	39	4	0	0	0	0.04	1.95	0.22	0	0	0	0.736667	0.001	-9.52487	0.00115406	0.0167738	--	hypothetical protein PPERSA_07492 [Pseudocohnilembus persalinus]	-	-	-	-	-	-	-
Unigene0021307	4	8	0	113	34	10	0.17	0.4	0	5.71	1.78	0.46	0.19	2.65	3.80192	0.00115829	0.0168194	--	-	-	-	-	-	-	-	-
Unigene0025800	50	1	108	0	0	0	1.67	0.04	4.69	0	0	0	2.13333	0.001	-11.0589	0.00116648	0.0169121	--	hypothetical protein Bm1_11025 [Brugia malayi]	-	-	-	-	-	-	-
Unigene0012241	3	2	2	21	15	27	0.09	0.08	0.08	0.8	0.59	0.93	0.0833333	0.773333	3.21412	0.00117192	0.0169636	--	-	-	-	-	-	-	-	-
Unigene0023851	0	2	2	17	15	28	0	0.12	0.13	1.05	0.96	1.57	0.0833333	1.19333	3.83996	0.00118308	0.0171143	--	-	-	-	-	-	-	-	-
Unigene0021642	412	344	266	1026	444	633	6.83	6.83	5.74	20.56	9.24	11.5	6.46667	13.7667	1.09009	0.00119476	0.0172616	--	PREDICTED: phospholipase A2 inhibitor-like [Dendroctonus ponderosae]	-	-	-	-	-	-	-
Unigene0022105	40	5	1	0	0	0	2.23	0.33	0.07	0	0	0	0.876667	0.001	-9.77588	0.0011996	0.0173206	--	-	-	-	-	-	-	-	-
Unigene0023238	0	0	0	4	17	13	0	0	0	0.28	1.25	0.83	0.001	0.786667	9.61961	0.00121061	0.0174576	RPL15A	PREDICTED: 60S ribosomal protein L15 [Strongylocentrotus purpuratus]	Genetic Information Processing	Translation	ko03010//Ribosome	K02877	GO:0030529//intracellular ribonucleoprotein complex	-	GO:0010467//gene expression
Unigene0000028	711	608	363	1398	960	901	3.1	3.18	2.06	7.38	5.26	4.31	2.78	5.65	1.02317	0.00122681	0.0176801	PTPRK	PREDICTED: receptor-type tyrosine-protein phosphatase U isoform X1 [Tribolium castaneum]	-	-	-	-	-	-	-
Unigene0017448	18	2	7	27	71	70	0.92	0.12	0.46	1.66	4.54	3.91	0.5	3.37	2.75275	0.00123345	0.0177646	--	-	-	-	-	-	-	-	-
Unigene0013086	2	4	2	10	102	6	0.15	0.36	0.19	0.9	9.49	0.49	0.233333	3.62667	3.95818	0.00123681	0.0178018	--	hypothetical protein CAPTEDRAFT_116838, partial [Capitella teleta]	-	-	-	-	-	-	-
Unigene0016367	18	14	30	5	2	0	0.86	0.81	1.88	0.29	0.12	0	1.18333	0.136667	-3.11412	0.00124142	0.0178458	--	hypothetical protein g.39065 [Clastoptera arizonana]	-	-	-	-	-	-	-
Unigene0013384	32	28	21	144	51	70	0.42	0.44	0.36	2.28	0.84	1.01	0.406667	1.37667	1.75926	0.00125232	0.01798	--	hypothetical protein ALC62_05268 [Cyphomyrmex costatus]	-	-	-	-	-	-	-
Unigene0012862	32	24	19	8	2	0	1.28	1.15	0.99	0.39	0.1	0	1.14	0.163333	-2.80314	0.00125906	0.0180643	--	-	-	-	-	-	-	-	-
Unigene0018410	3	12	14	0	0	0	0.19	0.9	1.14	0	0	0	0.743333	0.001	-9.53787	0.00125977	0.0180643	rps7	PREDICTED: 40S ribosomal protein S7-like [Rhagoletis zephyria]	Genetic Information Processing	Translation	ko03010//Ribosome	K02993	-	-	-
Unigene0032116	21	29	9	70	60	80	0.68	1.13	0.38	2.76	2.45	2.86	0.73	2.69	1.88164	0.00126462	0.0181226	--	PREDICTED: LOW QUALITY PROTEIN: Fanconi anemia group D2 protein [Aethina tumida]	Genetic Information Processing	Replication and repair	ko03460//Fanconi anemia pathway	K10891	-	-	-
Unigene0031335	0	0	0	3	26	8	0	0	0	0.19	1.68	0.45	0.001	0.773333	9.59495	0.00127571	0.0182589	--	-	-	-	-	-	-	-	-
Unigene0011864	75	56	52	20	24	4	1.62	1.45	1.46	0.52	0.65	0.09	1.51	0.42	-1.84609	0.00127714	0.0182589	--	Transposable element Tc3 transposase, partial [Anoplophora glabripennis]	-	-	-	-	-	-	-
Unigene0019552	0	0	0	25	14	2	0	0	0	1.17	0.68	0.08	0.001	0.643333	9.32942	0.0012773	0.0182589	SPS4	-	-	-	-	-	-	-	-
Unigene0007205	0	0	0	3	12	21	0	0	0	0.19	0.77	1.18	0.001	0.713333	9.47843	0.00127732	0.0182589	FBA1	fructose-bisphosphate aldolase class II, partial [Gregarina niphandrodes]	-	-	-	-	-	GO:0016832//aldehyde-lyase activity;GO:0046914//transition metal ion binding	GO:0006090//pyruvate metabolic process;GO:0044238//primary metabolic process
Unigene0025928	15	47	20	7	0	0	0.55	2.08	0.96	0.31	0	0	1.19667	0.103333	-3.53364	0.00128498	0.0183534	--	-	-	-	-	-	-	-	-
Unigene0030261	736	35	6	6	9	8	30.53	1.74	0.32	0.3	0.47	0.36	10.8633	0.376667	-4.85003	0.00128553	0.0183534	--	PREDICTED: mucin-3A-like [Dendroctonus ponderosae]	-	-	-	-	-	-	-
Unigene0023403	1118	615	475	1263	1613	2427	52.7	34.75	29.16	72.01	95.5	125.46	38.87	97.6567	1.32906	0.00129177	0.0183859	UK114	PREDICTED: rutC family protein UK114 [Dendroctonus ponderosae]	-	-	-	-	-	-	-
Unigene0023500	3133	2883	3443	5878	5406	9685	48.05	53	68.77	109.03	104.13	162.88	56.6067	125.347	1.14688	0.00129181	0.0183859	CYP6K1	cytochrome P450 CYP6BX1 [Dendroctonus ponderosae]	-	-	-	-	-	-	-
Unigene0013099	16	29	16	3	3	4	1.41	3.07	1.84	0.32	0.33	0.39	2.10667	0.346667	-2.60334	0.00129368	0.0184011	X-element\ORF2	reverse transcriptase [Lasius niger]	-	-	-	-	-	-	-
Unigene0018540	14	8	18	54	51	52	0.29	0.2	0.49	1.37	1.34	1.2	0.326667	1.30333	1.99631	0.00129652	0.0184209	Sb	PREDICTED: trypsin-1 isoform X1 [Dendroctonus ponderosae]	-	-	-	-	-	-	-
Unigene0003907	6	3	22	0	0	0	0.36	0.21	1.71	0	0	0	0.76	0.001	-9.56986	0.00129828	0.0184209	--	-	-	-	-	-	-	-	-
Unigene0007613	6	36	5	189	9	295	0.06	0.43	0.07	2.3	0.11	3.25	0.186667	1.88667	3.3373	0.00130255	0.0184586	--	-	-	-	-	-	-	-	-
Unigene0013615	77	52	56	404	114	113	1.81	1.47	1.71	11.49	3.37	2.91	1.66333	5.92333	1.83233	0.00130493	0.0184809	--	Bm135 [Brugia malayi]	-	-	-	-	-	-	-
Unigene0012391	1632	1405	632	2744	2023	3768	18.35	18.93	9.25	37.31	28.56	46.45	15.51	37.44	1.27138	0.00131475	0.0185965	--	hypothetical protein YQE_10053, partial [Dendroctonus ponderosae]	-	-	-	-	-	-	-
Unigene0013805	61	56	34	27	16	12	1.41	1.56	1.03	0.76	0.47	0.3	1.33333	0.51	-1.38647	0.00131553	0.0185965	--	Mariner Mos1 transposase, partial [Acromyrmex echinatior]	-	-	-	-	-	-	-
Unigene0026952	131	102	57	24	24	0	1.79	1.67	1.02	0.4	0.41	0	1.49333	0.27	-2.4675	0.00132278	0.018676	--	hypothetical protein Y032_0004g1977 [Ancylostoma ceylanicum]	-	-	-	-	-	-	-
Unigene0004828	19	22	27	2	6	3	0.7	0.97	1.29	0.09	0.28	0.12	0.986667	0.163333	-2.59474	0.00133428	0.0188268	--	-	-	-	-	-	-	-	-
Unigene0032422	1905	1877	1458	3463	4414	2814	42.66	50.38	42.52	93.79	124.15	69.1	45.1867	95.68	1.08232	0.00134226	0.0189161	--	GM13286 [Drosophila sechellia]	-	-	-	-	-	-	-
Unigene0022348	16	14	12	2	0	0	0.77	0.81	0.75	0.12	0	0	0.776667	0.04	-4.27922	0.00135897	0.0191048	--	-	-	-	-	-	-	-	-
Unigene0009547	13019	14957	12220	3886	6460	9137	143.88	198.14	175.88	51.94	89.67	110.73	172.633	84.1133	-1.0373	0.00136348	0.0191564	Tent5c	PREDICTED: protein FAM46C [Dendroctonus ponderosae]	-	-	-	-	-	-	-
Unigene0028900	4469	6775	5868	16182	11570	9123	49.99	90.85	85.49	218.95	162.56	111.91	75.4433	164.473	1.12439	0.00138148	0.0193618	NLGN4Y	PREDICTED: esterase E4 [Dendroctonus ponderosae]	-	-	-	-	-	-	-
Unigene0022067	29	2	43	3	0	2	1.2	0.1	2.31	0.15	0	0.09	1.20333	0.08	-3.91089	0.00138838	0.0194467	--	lectin C-type domain protein [Oesophagostomum dentatum]	-	-	-	-	-	-	-
Unigene0021651	805	510	383	1657	749	1170	12.02	9.13	7.45	29.93	14.05	19.16	9.53333	21.0467	1.14254	0.00140344	0.0196336	Sdr16c6	PREDICTED: short-chain dehydrogenase/reductase family 16C member 6 [Dendroctonus ponderosae]	Metabolism	Metabolism of cofactors and vitamins	ko00830//Retinol metabolism	K15734	-	-	-
Unigene0000853	12	2	1	50	18	52	0.29	0.06	0.03	1.47	0.55	1.39	0.126667	1.13667	3.1657	0.00140961	0.0196959	--	-	-	-	-	-	-	-	-
Unigene0025386	0	0	0	2	10	27	0	0	0	0.09	0.47	1.1	0.001	0.553333	9.11201	0.00141249	0.0197241	ubi	polyubiquitin-B-like isoform, partial [Coptotermes formosanus]	-	-	-	-	-	-	-
Unigene0019794	43	39	18	12	0	2	1.3	1.41	0.71	0.44	0	0.07	1.14	0.17	-2.74543	0.0014167	0.0197696	--	PREDICTED: WD repeat-containing protein 63 [Anoplophora glabripennis]	-	-	-	-	-	-	-
Unigene0004777	7	11	8	0	0	0	0.45	0.85	0.67	0	0	0	0.656667	0.001	-9.35902	0.00141854	0.0197726	--	-	-	-	-	-	-	-	-
Unigene0022257	6	10	10	0	0	0	0.36	0.72	0.78	0	0	0	0.62	0.001	-9.27612	0.00142144	0.0198009	RpL40	PREDICTED: ubiquitin-60S ribosomal protein L40-like [Rhagoletis zephyria]	Genetic Information Processing	Translation	ko03010//Ribosome	K02927	GO:0015934//large ribosomal subunit;GO:0043234//protein complex	GO:0005198//structural molecule activity	GO:0010467//gene expression;GO:0019941//modification-dependent protein catabolic process;GO:0032446//protein modification by small protein conjugation
Unigene0019371	287	594	174	1443	1209	589	10.34	25.66	8.17	62.9	54.72	23.28	14.7233	46.9667	1.67353	0.00142439	0.0198299	PGRP-SC2	peptidoglycan recognition protein 2 [Sitophilus zeamais]	Organismal Systems	Immune system	ko04624//Toll and Imd signaling pathway	K01446	-	-	-
Unigene0031565	2540	114	22	9	35	28	74.51	4.01	0.84	0.32	1.29	0.9	26.4533	0.836667	-4.98265	0.00143236	0.0199195	--	PREDICTED: cuticle protein 16.5-like [Dendroctonus ponderosae]	-	-	-	-	-	-	-
Unigene0011524	5	7	15	0	0	0	0.38	0.64	1.48	0	0	0	0.833333	0.001	-9.70275	0.00143952	0.019992	--	60S ribosomal protein L6-like protein [Sarcoptes scabiei]	Genetic Information Processing	Translation	ko03010//Ribosome	K02934	-	-	-
Unigene0032523	8	11	7	0	0	0	0.41	0.68	0.47	0	0	0	0.52	0.001	-9.02237	0.00144655	0.0200683	RpL5	PREDICTED: 60S ribosomal protein L5-like, partial [Rhagoletis zephyria]	Genetic Information Processing	Translation	ko03010//Ribosome	K02932	GO:0015934//large ribosomal subunit	GO:0005198//structural molecule activity;GO:0019843//rRNA binding	GO:0010467//gene expression;GO:0022618//ribonucleoprotein complex assembly
Unigene0006362	28	12	13	3	2	2	1.47	0.76	0.89	0.19	0.13	0.12	1.04	0.146667	-2.82597	0.00146013	0.0201894	--	-	-	-	-	-	-	-	-
Unigene0019457	51	34	59	20	16	16	1.82	1.45	2.74	0.86	0.72	0.63	2.00333	0.736667	-1.44332	0.00146076	0.0201894	--	-	-	-	-	-	-	-	-
Unigene0027599	366	533	218	985	862	708	7.42	12.95	5.75	24.14	21.94	15.73	8.70667	20.6033	1.24269	0.00146906	0.0202795	--	-	-	-	-	-	-	-	-
Unigene0029916	446	299	357	1086	541	609	6	4.82	6.26	17.68	9.15	8.99	5.69333	11.94	1.06846	0.00147761	0.0203853	Rassf2	PREDICTED: LOW QUALITY PROTEIN: ras association domain-containing protein 4 [Aethina tumida]	Environmental Information Processing;Environmental Information Processing	Signal transduction;Signal transduction	ko04391//Hippo signaling pathway -fly;ko04392//Hippo signaling pathway - multiple species	K09851;K09851	-	-	-
Unigene0012508	10	6	10	0	0	0	0.93	0.67	1.21	0	0	0	0.936667	0.001	-9.87139	0.00147896	0.0203917	ATP6	ATP synthase F0 subunit 6 (mitochondrion) [Caloglyphus berlesei]	Metabolism;Metabolism	Global and overview maps;Energy metabolism	ko01100//Metabolic pathways;ko00190//Oxidative phosphorylation	K02126;K02126	GO:0019866//organelle inner membrane;GO:0033177//proton-transporting two-sector ATPase complex, proton-transporting domain	GO:0015077//monovalent inorganic cation transmembrane transporter activity	GO:0006754//ATP biosynthetic process
Unigene0022118	2207	3046	1381	6530	4357	3611	21.81	36.08	17.77	78.03	54.07	39.12	25.22	57.0733	1.17825	0.00148942	0.0205206	Mmp3	PREDICTED: matrix metalloproteinase-14 [Dendroctonus ponderosae]	-	-	-	-	-	-	-
Unigene0009575	10	203	33	16	11	11	0.11	2.68	0.47	0.21	0.15	0.13	1.08667	0.163333	-2.73402	0.0014901	0.0205206	DNAH3	PREDICTED: LOW QUALITY PROTEIN: dynein heavy chain 12, axonemal-like [Dendroctonus ponderosae]	-	-	-	-	GO:0005875//microtubule associated complex	GO:0017111//nucleoside-triphosphatase activity;GO:0032550//purine ribonucleoside binding	GO:0007017//microtubule-based process
Unigene0032183	0	0	0	10	6	16	0	0	0	0.6	0.37	0.87	0.001	0.613333	9.26053	0.00149201	0.0205301	--	-	-	-	-	-	-	-	-
Unigene0003779	8	6	12	0	0	0	0.63	0.57	1.23	0	0	0	0.81	0.001	-9.66178	0.00149258	0.0205301	--	-	-	-	-	-	-	-	-
Unigene0016088	59	60	40	199	146	85	0.72	0.88	0.64	2.94	2.24	1.14	0.746667	2.10667	1.49643	0.00149572	0.0205584	--	PREDICTED: titin [Tribolium castaneum]	-	-	-	-	-	-	-
Unigene0026409	5	17	6	0	0	0	0.26	1.08	0.41	0	0	0	0.583333	0.001	-9.18818	0.00149643	0.0205584	--	predicted protein [Trichoplax adhaerens]	-	-	-	-	-	-	-
Unigene0007995	23	9	12	2	0	0	1.1	0.52	0.75	0.12	0	0	0.79	0.04	-4.30378	0.00150579	0.0206623	--	-	-	-	-	-	-	-	-
Unigene0026307	468	391	230	838	698	606	4.82	4.82	3.08	10.43	9.02	6.84	4.24	8.76333	1.04742	0.00152045	0.0208059	Acox3	PREDICTED: peroxisomal acyl-coenzyme A oxidase 3 [Tribolium castaneum]	Metabolism;Cellular Processes;Metabolism;Metabolism;Metabolism;Metabolism	Global and overview maps;Transport and catabolism;Global and overview maps;Lipid metabolism;Lipid metabolism;Lipid metabolism	ko01100//Metabolic pathways;ko04146//Peroxisome;ko01212//Fatty acid metabolism;ko00071//Fatty acid degradation;ko01040//Biosynthesis of unsaturated fatty acids;ko00592//alpha-Linolenic acid metabolism	K00232;K00232;K00232;K00232;K00232;K00232	-	-	GO:0044710//single-organism metabolic process
Unigene0000394	15	51	58	17	5	3	0.46	1.86	2.29	0.62	0.19	0.1	1.53667	0.303333	-2.34083	0.00152079	0.0208059	--	Bm210 [Brugia malayi]	-	-	-	-	-	-	-
Unigene0026943	84	119	74	35	14	53	3.07	5.21	3.52	1.55	0.64	2.12	3.93333	1.43667	-1.45303	0.0015371	0.0209789	--	-	-	-	-	-	-	-	-
Unigene0030995	745	378	587	1424	1016	1040	13.07	7.95	13.42	30.22	22.39	20.01	11.48	24.2067	1.07628	0.00154148	0.0210263	--	PREDICTED: uncharacterized protein LOC109540378 isoform X1 [Dendroctonus ponderosae]	-	-	-	-	-	-	-
Unigene0019391	8763	3376	4435	23039	12201	7836	167.09	77.16	110.14	531.32	292.2	163.84	118.13	329.12	1.47824	0.00154402	0.0210484	--	PREDICTED: uncharacterized protein LOC109535128 [Dendroctonus ponderosae]	-	-	-	-	-	-	-
Unigene0019287	86	45	66	42	12	20	1.36	0.85	1.36	0.8	0.24	0.35	1.19	0.463333	-1.36084	0.00154519	0.0210518	Osbpl1a	PREDICTED: oxysterol-binding protein-related protein 2 [Dendroctonus ponderosae]	-	-	-	-	-	-	-
Unigene0019354	136	108	66	34	42	55	2.99	2.85	1.89	0.9	1.16	1.33	2.57667	1.13	-1.18918	0.00155024	0.0210956	--	NEDD4-binding protein 2, partial [Anoplophora glabripennis]	-	-	-	-	-	-	-
Unigene0026917	0	0	0	16	10	6	0	0	0	1.25	0.81	0.43	0.001	0.83	9.69697	0.00155603	0.0211618	--	ribosomal L28e protein [Opisthorchis viverrini]	Genetic Information Processing	Translation	ko03010//Ribosome	K02903	-	-	-
Unigene0022606	202	175	110	466	278	269	5.66	5.88	4.01	15.79	9.78	8.26	5.18333	11.2767	1.12139	0.00158297	0.0214931	ZFAND2B	PREDICTED: AN1-type zinc finger protein 2A-like [Dendroctonus ponderosae]	-	-	-	-	-	-	-
Unigene0006487	469	360	238	891	481	748	4.34	3.99	2.87	9.97	5.59	7.59	3.73333	7.71667	1.04751	0.0015832	0.0214931	Mcm2	PREDICTED: DNA replication licensing factor Mcm2 [Aethina tumida]	Genetic Information Processing	Replication and repair	ko03030//DNA replication	K02540	-	-	-
Unigene0013854	23	0	24	0	0	0	0.74	0	1.01	0	0	0	0.583333	0.001	-9.18818	0.00158973	0.0215435	--	-	-	-	-	-	-	-	-
Unigene0029970	55	8	40	9	3	6	2.36	0.41	2.23	0.47	0.16	0.28	1.66667	0.303333	-2.45799	0.00159713	0.0216311	--	-	-	-	-	-	-	-	-
Unigene0001567	0	0	0	4	16	12	0	0	0	0.28	1.17	0.77	0.001	0.74	9.53138	0.00160416	0.0216985	PST2	flavoprotein YCP4 [Sphaeroforma arctica JP610]	-	-	-	-	-	-	-
Unigene0026258	85	77	31	26	12	28	2.43	2.64	1.15	0.9	0.43	0.88	2.07333	0.736667	-1.49287	0.00160495	0.0216985	qvr	PREDICTED: protein quiver isoform X1 [Aethina tumida]	-	-	-	-	-	-	-
Unigene0015748	156	110	77	262	205	245	5.12	4.32	3.29	10.39	8.45	8.81	4.24333	9.21667	1.11905	0.0016132	0.0217972	dnk	PREDICTED: deoxynucleoside kinase-like [Dendroctonus ponderosae]	-	-	-	-	-	-	-
Unigene0032435	0	0	0	7	5	22	0	0	0	0.48	0.36	1.37	0.001	0.736667	9.52487	0.00161452	0.0218022	RpS23	ribosomal protein S23 [Cryptosporidium parvum Iowa II]	Genetic Information Processing	Translation	ko03010//Ribosome	K02973	GO:0044391//ribosomal subunit	-	GO:0010467//gene expression
Unigene0026453	183	234	130	423	288	540	1.15	1.77	1.07	3.23	2.28	3.74	1.33	3.08333	1.21306	0.00162172	0.0218791	Unc5b	PREDICTED: netrin receptor UNC5C [Dendroctonus ponderosae]	-	-	-	-	-	-	-
Unigene0002972	78	80	28	64	627	2059	1.21	1.48	0.56	1.2	12.18	34.92	1.08333	16.1	3.89351	0.00162249	0.0218791	Tret1-1	PREDICTED: facilitated trehalose transporter Tret1-2 homolog [Dendroctonus ponderosae]	-	-	-	-	-	-	-
Unigene0012598	109	96	101	41	17	0	1.62	1.71	1.96	0.74	0.32	0	1.76333	0.353333	-2.3192	0.00162308	0.0218791	--	-	-	-	-	-	-	-	-
Unigene0012927	0	0	2	17	15	19	0	0	0.17	1.35	1.24	1.37	0.0566667	1.32	4.54189	0.00163736	0.0220494	--	-	-	-	-	-	-	-	-
Unigene0003314	0	0	0	7	11	12	0	0	0	0.46	0.75	0.71	0.001	0.64	9.32193	0.00163915	0.0220569	ARD	D-arabinitol 2-dehydrogenase (ribulose-forming), partial [Ceratitis capitata]	-	-	-	-	-	-	-
Unigene0021068	27	26	15	8	3	2	2.09	2.41	1.51	0.75	0.29	0.17	2.00333	0.403333	-2.31236	0.00164442	0.0221062	--	-	-	-	-	-	-	-	-
Unigene0007366	0	0	0	2	9	27	0	0	0	0.1	0.49	1.27	0.001	0.62	9.27612	0.00164719	0.0221132	ZWF	PREDICTED: LOW QUALITY PROTEIN: glucose-6-phosphate 1-dehydrogenase-like, partial [Rhagoletis zephyria]	Metabolism;Metabolism;Metabolism;Metabolism	Global and overview maps;Global and overview maps;Metabolism of other amino acids;Carbohydrate metabolism	ko01100//Metabolic pathways;ko01200//Carbon metabolism;ko00480//Glutathione metabolism;ko00030//Pentose phosphate pathway	K00036;K00036;K00036;K00036	-	-	GO:0008152//metabolic process
Unigene0013954	2	0	0	14	17	18	0.08	0	0	0.71	0.89	0.82	0.0266667	0.806667	4.91886	0.00165135	0.0221432	--	-	-	-	-	-	-	-	-
Unigene0032419	204	224	144	525	318	310	1.97	2.59	1.81	6.12	3.85	3.28	2.12333	4.41667	1.05663	0.00165767	0.0221624	MAGI1	PREDICTED: membrane-associated guanylate kinase, WW and PDZ domain-containing protein 1 [Dendroctonus ponderosae]	-	-	-	-	-	-	-
Unigene0012604	0	0	0	16	13	4	0	0	0	0.94	0.79	0.21	0.001	0.646667	9.33688	0.00165799	0.0221624	HXT5	PREDICTED: hexose transporter HXT13-like [Drosophila biarmipes]	-	-	-	-	-	-	-
Unigene0031313	0	0	0	18	17	2	0	0	0	1.22	1.2	0.12	0.001	0.846667	9.72565	0.00165837	0.0221624	HXT2	PREDICTED: hexose transporter HXT13-like [Drosophila biarmipes]	-	-	-	-	-	-	-
Unigene0025239	12	6	18	64	157	18	0.23	0.14	0.45	1.48	3.77	0.38	0.273333	1.87667	2.77944	0.00165854	0.0221624	TTLL1	PREDICTED: probable tubulin polyglutamylase TTLL1 [Dendroctonus ponderosae]	-	-	-	-	-	-	GO:0018200//peptidyl-glutamic acid modification
Unigene0001963	93	70	87	33	39	42	4.58	4.13	5.58	1.96	2.41	2.27	4.76333	2.21333	-1.10575	0.0016591	0.0221624	--	-	-	-	-	-	-	-	-
Unigene0031766	64	56	63	29	29	16	3.68	3.86	4.72	2.02	2.1	1.01	4.08667	1.71	-1.25693	0.00165933	0.0221624	--	-	-	-	-	-	-	-	-
Unigene0010455	158	96	2	2038	355	3500	3.13	2.28	0.05	48.9	8.84	76.14	1.82	44.6267	4.6159	0.00167226	0.0222803	--	PREDICTED: RNA polymerase II degradation factor 1 [Tribolium castaneum]	-	-	-	-	-	-	-
Unigene0003280	21	25	10	1	3	3	1.09	1.55	0.67	0.06	0.19	0.17	1.10333	0.14	-2.97837	0.00167624	0.0223097	--	PREDICTED: cyclin-dependent kinase inhibitor 1C, partial [Vollenhovia emeryi]	-	-	-	-	-	-	-
Unigene0017851	0	0	0	5	11	15	0	0	0	0.39	0.89	1.06	0.001	0.78	9.60733	0.00168995	0.0224508	--	-	-	-	-	-	-	-	-
Unigene0026277	1	41	2	0	0	0	0.05	2.25	0.12	0	0	0	0.806667	0.001	-9.65583	0.0016943	0.0224871	--	-	-	-	-	-	-	-	-
Unigene0023646	0	0	0	11	29	1	0	0	0	0.6	1.64	0.05	0.001	0.763333	9.57617	0.0016998	0.0225425	--	hypothetical protein EAI_08258, partial [Harpegnathos saltator]	-	-	-	-	-	-	-
Unigene0016481	141	148	85	273	219	296	0.91	1.14	0.71	2.13	1.77	2.09	0.92	1.99667	1.11789	0.00170231	0.0225627	Sash1	Sterile alpha motif domain-containing protein 5-like Protein [Tribolium castaneum]	-	-	-	-	-	-	-
Unigene0028636	0	0	0	13	6	12	0	0	0	0.9	0.43	0.75	0.001	0.693333	9.43741	0.00170689	0.0225974	YIM1	PREDICTED: reticulon-4-interacting protein 1 homolog, mitochondrial-like [Rhagoletis zephyria]	-	-	-	-	-	-	-
Unigene0011730	21	32	15	0	5	2	1.21	2.21	1.13	0	0.36	0.13	1.51667	0.163333	-3.21501	0.00170813	0.0226008	--	mariner transposase [Chrysoperla plorabunda]	-	-	-	-	-	-	-
Unigene0011627	110	105	53	274	147	200	0.81	0.92	0.51	2.43	1.35	1.61	0.746667	1.79667	1.26679	0.001718	0.0227182	kif4	PREDICTED: chromosome-associated kinesin KIF4 [Anoplophora glabripennis]	-	-	-	-	-	-	-
Unigene0004304	196	258	87	654	342	386	3.7	5.84	2.14	14.93	8.11	7.99	3.89333	10.3433	1.40962	0.00171902	0.0227185	Tat	PREDICTED: tyrosine aminotransferase [Anoplophora glabripennis]	Metabolism;Metabolism;Metabolism;Metabolism;Metabolism;Metabolism;Metabolism	Global and overview maps;Global and overview maps;Amino acid metabolism;Amino acid metabolism;Amino acid metabolism;Amino acid metabolism;Metabolism of cofactors and vitamins	ko01100//Metabolic pathways;ko01230//Biosynthesis of amino acids;ko00270//Cysteine and methionine metabolism;ko00350//Tyrosine metabolism;ko00360//Phenylalanine metabolism;ko00400//Phenylalanine, tyrosine and tryptophan biosynthesis;ko00130//Ubiquinone and other terpenoid-quinone biosynthesis	K00815;K00815;K00815;K00815;K00815;K00815;K00815	-	GO:0008483//transaminase activity	GO:0006520//cellular amino acid metabolic process
Unigene0005936	0	4	0	19	4	82	0	0.13	0	0.64	0.14	2.52	0.0433333	1.1	4.66588	0.00172779	0.0228213	--	daphnid bacterial-ribosomal-RNA-like, possible HGT [Daphnia magna]	-	-	-	-	-	-	-
Unigene0009415	65	26	66	146	149	164	1.17	0.56	1.54	3.17	3.36	3.23	1.09	3.25333	1.57759	0.00173275	0.0228605	slc17a6b	PREDICTED: putative inorganic phosphate cotransporter [Dendroctonus ponderosae]	-	-	-	-	-	-	-
Unigene0022824	10	35	53	6	0	7	0.39	1.63	2.68	0.28	0	0.3	1.56667	0.193333	-3.01854	0.00173604	0.0228889	--	daphnid bacterial-ribosomal-RNA-like, possible HGT [Daphnia magna]	-	-	-	-	-	-	-
Unigene0010549	19	28	25	4	2	8	1.21	2.14	2.08	0.31	0.16	0.56	1.81	0.343333	-2.39831	0.0017369	0.0228889	--	-	-	-	-	-	-	-	-
Unigene0024008	378	329	284	1079	494	505	5.09	5.31	4.98	17.58	8.36	7.46	5.12667	11.1333	1.11879	0.00173952	0.0228972	Fbxo42	PREDICTED: F-box only protein 42 [Tribolium castaneum]	-	-	-	-	-	-	-
Unigene0010457	0	0	0	17	3	15	0	0	0	1.68	0.31	1.34	0.001	1.11	10.1163	0.00174262	0.0229117	TEF1	Elongation factor 1-alpha, partial [Anoplophora glabripennis]	Genetic Information Processing	Translation	ko03013//RNA transport	K03231	GO:0044424//intracellular part	GO:0008135//translation factor activity, RNA binding;GO:0017111//nucleoside-triphosphatase activity;GO:0032550//purine ribonucleoside binding	GO:0034645//cellular macromolecule biosynthetic process
Unigene0009304	73	87	2	10	0	0	1.53	2.19	0.05	0.25	0	0	1.25667	0.0833333	-3.91456	0.00174988	0.0229808	--	-	-	-	-	-	-	-	-
Unigene0000909	724	535	748	158	274	441	12.73	11.28	17.13	3.36	6.05	8.5	13.7133	5.97	-1.19978	0.00175576	0.0230448	Tret1	PREDICTED: facilitated trehalose transporter Tret1-like isoform X2 [Dendroctonus ponderosae]	-	-	-	-	-	-	-
Unigene0018756	0	0	0	5	5	25	0	0	0	0.33	0.34	1.5	0.001	0.723333	9.49852	0.00178488	0.023376	--	-	-	-	-	-	-	-	-
Unigene0018014	121	149	94	282	196	306	1.86	2.74	1.88	5.24	3.78	5.16	2.16	4.72667	1.12979	0.00178719	0.0233905	Cdc20	PREDICTED: cell division cycle protein 20 homolog [Anoplophora glabripennis]	Genetic Information Processing	Folding, sorting and degradation	ko04120//Ubiquitin mediated proteolysis	K03363	-	-	-
Unigene0007548	3	5	21	0	0	0	0.15	0.31	1.41	0	0	0	0.623333	0.001	-9.28386	0.00179426	0.0234562	--	-	-	-	-	-	-	-	-
Unigene0030258	228	173	127	576	281	287	5.47	4.98	3.97	16.71	8.47	7.55	4.80667	10.91	1.18254	0.00180025	0.0235077	Cdk1	PREDICTED: cyclin-dependent kinase 1 [Dendroctonus ponderosae]	-	-	-	-	-	GO:0004672//protein kinase activity;GO:0032550//purine ribonucleoside binding	GO:0006464//cellular protein modification process
Unigene0004482	221	225	139	480	341	319	2.78	3.39	2.28	7.31	5.39	4.4	2.81667	5.7	1.01697	0.00180754	0.0235762	l(2)03659	PREDICTED: multidrug resistance-associated protein 4-like [Dendroctonus ponderosae]	Environmental Information Processing	Membrane transport	ko02010//ABC transporters	K05673	-	-	-
Unigene0025828	31388	16659	23916	8557	7749	18533	640.05	407.21	635.15	211.04	198.46	414.41	560.803	274.637	-1.02997	0.00181193	0.0236065	CTSB	PREDICTED: cathepsin B-like [Dendroctonus ponderosae]	Cellular Processes;Cellular Processes	Transport and catabolism;Transport and catabolism	ko04142//Lysosome;ko04140//Autophagy - animal	K01363;K01363	-	-	-
Unigene0028521	213	113	93	822	168	349	3.61	2.3	2.05	16.87	3.58	6.49	2.65333	8.98	1.75891	0.00181484	0.0236311	--	PREDICTED: paramyosin [Tribolium castaneum]	-	-	-	-	-	-	-
Unigene0008344	230	266	236	192	46	125	3.97	5.5	5.3	4.01	1	2.36	4.92333	2.45667	-1.00293	0.00185299	0.0240323	--	hypothetical protein, partial [Daphnia magna]	-	-	-	-	-	-	-
Unigene0019646	4	2	26	0	0	0	0.21	0.13	1.77	0	0	0	0.703333	0.001	-9.45806	0.00185414	0.0240336	--	C2 domain protein [Tetrahymena thermophila SB210]	-	-	-	-	-	-	-
Unigene0006214	82	67	62	21	36	26	3.18	3.11	3.13	0.98	1.75	1.11	3.14	1.28	-1.29462	0.00186716	0.0241578	--	PREDICTED: 15-hydroxyprostaglandin dehydrogenase [NAD(+)]-like [Dendroctonus ponderosae]	-	-	-	-	-	-	-
Unigene0005281	107	38	57	22	14	32	2.78	1.18	1.93	0.69	0.46	0.91	1.96333	0.686667	-1.51562	0.00187616	0.0242369	--	-	-	-	-	-	-	-	-
Unigene0008752	3	8	16	0	0	0	0.18	0.57	1.23	0	0	0	0.66	0.001	-9.36632	0.00187762	0.0242421	--	-	-	-	-	-	-	-	-
Unigene0020102	0	0	0	7	8	15	0	0	0	0.47	0.56	0.92	0.001	0.65	9.3443	0.00188069	0.0242638	--	-	-	-	-	-	-	-	-
Unigene0024429	1	0	0	6	11	25	0.06	0	0	0.42	0.8	1.59	0.02	0.936667	5.54946	0.00188925	0.0243374	--	-	-	-	-	-	-	-	-
Unigene0021668	0	0	0	8	12	9	0	0	0	0.54	0.84	0.55	0.001	0.643333	9.32942	0.00190659	0.024547	RPL17A	ribosomal protein l17 [Haliotis discus discus]	-	-	-	-	GO:0005840//ribosome	-	-
Unigene0004336	68	85	71	34	34	37	2.38	3.57	3.24	1.44	1.49	1.42	3.06333	1.45	-1.07905	0.00191558	0.0246213	--	-	-	-	-	-	-	-	-
Unigene0016324	3	18	7	0	0	0	0.14	1.04	0.44	0	0	0	0.54	0.001	-9.07682	0.00192059	0.0246701	BDH1	PREDICTED: estradiol 17-beta-dehydrogenase 2-like, partial [Rhagoletis zephyria]	Metabolism;Metabolism;Metabolism	Global and overview maps;Carbohydrate metabolism;Lipid metabolism	ko01100//Metabolic pathways;ko00650//Butanoate metabolism;ko00072//Synthesis and degradation of ketone bodies	K00019;K00019;K00019	-	-	-
Unigene0011796	440	371	400	1394	665	585	6.36	6.43	7.53	24.38	12.08	9.28	6.77333	15.2467	1.17056	0.0019302	0.02474	--	-	-	-	-	-	-	-	-
Unigene0003667	0	0	0	20	3	12	0	0	0	1.05	0.16	0.57	0.001	0.593333	9.2127	0.00193392	0.0247663	--	patatin family protein [Dictyostelium lacteum]	-	-	-	-	-	-	-
Unigene0030427	20	11	11	0	0	2	0.95	0.63	0.68	0	0	0.1	0.753333	0.0333333	-4.49825	0.00195493	0.024993	--	RNA-directed DNA polymerase from mobile element jockey-like Protein [Tribolium castaneum]	-	-	-	-	-	-	-
Unigene0019002	4	4	20	0	0	0	0.26	0.31	1.67	0	0	0	0.746667	0.001	-9.54432	0.00196585	0.025108	--	-	-	-	-	-	-	-	-
Unigene0016700	2197	130	8	0	7	0	137.25	9.74	0.65	0	0.55	0	49.2133	0.183333	-8.06844	0.00196767	0.025108	Lcp3	PREDICTED: endocuticle structural glycoprotein ABD-4-like [Dendroctonus ponderosae]	-	-	-	-	-	-	-
Unigene0002652	7246	2325	2592	774	2218	1190	517.15	198.91	240.93	66.81	198.82	93.13	318.997	119.587	-1.41548	0.00197808	0.0252128	--	PREDICTED: cuticle protein 5.1-like [Bactrocera latifrons]	-	-	-	-	-	-	-
Unigene0028230	16	31	7	101	47	70	0.22	0.51	0.13	1.68	0.81	1.06	0.286667	1.18333	2.04541	0.00198134	0.0252346	--	PREDICTED: proline-rich protein 11-like [Anoplophora glabripennis]	-	-	-	-	-	-	-
Unigene0010715	101	179	77	342	192	462	0.53	1.13	0.53	2.17	1.27	2.66	0.73	2.03333	1.47788	0.00198272	0.0252346	tutl	PREDICTED: protein turtle isoform X4 [Anoplophora glabripennis]	-	-	-	-	-	-	-
Unigene0024222	1184	3117	985	946	717	831	16.86	53.21	18.27	16.3	12.83	12.98	29.4467	14.0367	-1.0689	0.00198691	0.0252552	SLC24A4	PREDICTED: sodium/potassium/calcium exchanger 3-like isoform X1 [Dendroctonus ponderosae]	-	-	-	-	-	-	-
Unigene0025352	100	97	99	593	243	124	2.16	2.52	2.79	15.52	6.6	2.94	2.49	8.35333	1.74621	0.00199175	0.0253028	SCX	PREDICTED: transcription factor 15-like isoform X1 [Dendroctonus ponderosae]	-	-	-	-	-	-	-
Unigene0005499	29	34	19	73	90	74	0.87	1.23	0.75	2.66	3.41	2.44	0.95	2.83667	1.5782	0.00200425	0.0254474	--	PREDICTED: diuretic hormone 44-like isoform X1 [Dendroctonus ponderosae]	-	-	-	-	-	-	-
Unigene0025331	16	1	15	0	0	0	0.8	0.06	0.98	0	0	0	0.613333	0.001	-9.26053	0.0020055	0.0254493	ch3-I	histone H3 [Dictyostelium fasciculatum]	-	-	-	-	GO:0043231//intracellular membrane-bounded organelle;GO:0043232//intracellular non-membrane-bounded organelle	GO:0003676//nucleic acid binding;GO:0046983//protein dimerization activity	-
Unigene0023457	69	12	65	11	9	0	2.22	0.46	2.72	0.43	0.36	0	1.8	0.263333	-2.77303	0.00200939	0.0254819	--	-	-	-	-	-	-	-	-
Unigene0029914	615	354	458	914	1228	889	19	13.11	18.43	34.15	47.65	30.12	16.8467	37.3067	1.14697	0.00202398	0.0256227	--	PREDICTED: uncharacterized protein LOC109533582 [Dendroctonus ponderosae]	-	-	-	-	-	-	-
Unigene0012911	30	39	30	163	91	57	0.92	1.44	1.2	6.06	3.51	1.92	1.18667	3.83	1.69043	0.00202475	0.0256227	--	-	-	-	-	-	-	-	-
Unigene0025602	26	34	17	9	4	6	1.03	1.61	0.87	0.43	0.2	0.26	1.17	0.296667	-1.97959	0.00202826	0.0256529	--	-	-	-	-	-	-	-	-
Unigene0024466	0	0	0	28	7	3	0	0	0	2.93	0.76	0.28	0.001	1.32333	10.37	0.00204837	0.0258787	TEF	Elongation factor 1-alpha, partial [Anoplophora glabripennis]	-	-	-	-	-	-	-
Unigene0017185	202	220	115	127	14	52	2.74	3.57	2.03	2.08	0.24	0.77	2.78	1.03	-1.43244	0.00205677	0.0259684	Hsp70Ba	PREDICTED: heat shock 70 kDa protein-like isoform X2 [Dendroctonus ponderosae]	Genetic Information Processing;Cellular Processes;Genetic Information Processing;Environmental Information Processing;Organismal Systems	Folding, sorting and degradation;Transport and catabolism;Transcription;Signal transduction;Aging	ko04141//Protein processing in endoplasmic reticulum;ko04144//Endocytosis;ko03040//Spliceosome;ko04010//MAPK signaling pathway;ko04213//Longevity regulating pathway - multiple species	K03283;K03283;K03283;K03283;K03283	-	-	-
Unigene0017749	16	4	7	0	0	0	0.94	0.28	0.54	0	0	0	0.586667	0.001	-9.1964	0.00205773	0.0259684	VAMP4	PREDICTED: vesicle-associated membrane protein 4-like [Ciona intestinalis]	Genetic Information Processing	Folding, sorting and degradation	ko04130//SNARE interactions in vesicular transport	K08513	GO:0031224//intrinsic component of membrane	-	GO:0006810//transport
Unigene0013317	2327	800	1134	581	843	488	106.17	43.75	67.39	32.06	48.31	24.42	72.4367	34.93	-1.05225	0.00206385	0.0260277	PCP20	PREDICTED: endocuticle structural glycoprotein ABD-4-like [Dendroctonus ponderosae]	-	-	-	-	-	-	-
Unigene0008314	0	0	0	12	9	8	0	0	0	0.97	0.75	0.58	0.001	0.766667	9.58246	0.00207304	0.0260941	RpL17	PREDICTED: 60S ribosomal protein L17 [Athalia rosae]	Genetic Information Processing	Translation	ko03010//Ribosome	K02880	-	-	-
Unigene0018787	131	47	57	34	31	23	1.92	0.83	1.09	0.6	0.57	0.37	1.28	0.513333	-1.31818	0.00209729	0.0263661	--	-	-	-	-	-	-	-	-
Unigene0002029	27	0	18	0	0	0	1.28	0	1.11	0	0	0	0.796667	0.001	-9.63783	0.00210171	0.0263929	Tb10.70.5670	elongation factor 1 alpha [Bodo saltans]	Genetic Information Processing	Translation	ko03013//RNA transport	K03231	GO:0044424//intracellular part	GO:0008135//translation factor activity, RNA binding;GO:0017111//nucleoside-triphosphatase activity;GO:0032550//purine ribonucleoside binding	GO:0034645//cellular macromolecule biosynthetic process
Unigene0000537	159	1877	0	0	0	0	0.77	10.85	0	0	0	0	3.87333	0.001	-11.9194	0.00210172	0.0263929	--	-	-	-	-	-	-	-	-
Unigene0002995	3	21	5	0	0	0	0.14	1.17	0.3	0	0	0	0.536667	0.001	-9.06788	0.00210614	0.0264195	HSD17B4	sterol carrier protein-2 HAD-2SCP-2, partial [Toxoplasma gondii FOU]	Metabolism;Cellular Processes	Global and overview maps;Transport and catabolism	ko01100//Metabolic pathways;ko04146//Peroxisome	K12405;K12405	-	-	GO:0008152//metabolic process
Unigene0003498	0	0	0	20	9	4	0	0	0	1.45	0.68	0.26	0.001	0.796667	9.63783	0.00212	0.0265787	--	Acyl-coenzyme A oxidase 1, peroxisomal, putative [Pediculus humanus corporis]	-	-	-	-	-	-	-
Unigene0015799	219	155	158	497	291	273	3.67	3.12	3.45	10.08	6.13	5.02	3.41333	7.07667	1.05189	0.00213774	0.0267866	--	PREDICTED: multiple inositol polyphosphate phosphatase 1 [Dendroctonus ponderosae]	Metabolism;Metabolism;Metabolism	Global and overview maps;Carbohydrate metabolism;Carbohydrate metabolism	ko01100//Metabolic pathways;ko00010//Glycolysis / Gluconeogenesis;ko00562//Inositol phosphate metabolism	K03103;K03103;K03103	-	-	-
Unigene0028470	15	29	27	88	100	57	0.41	0.96	0.97	2.92	3.45	1.72	0.78	2.69667	1.78963	0.0021425	0.0268315	--	-	-	-	-	-	-	-	-
Unigene0000144	37	31	35	6	9	14	1.06	1.06	1.3	0.21	0.32	0.44	1.14	0.323333	-1.81794	0.00215607	0.026972	--	mariner transposase [Chrysoperla plorabunda]	-	-	-	-	-	-	-
Unigene0032291	22	17	42	10	4	4	0.92	0.85	2.28	0.5	0.21	0.18	1.35	0.296667	-2.18604	0.00217919	0.0272167	--	-	-	-	-	-	-	-	-
Unigene0003313	0	0	0	2	9	24	0	0	0	0.13	0.6	1.4	0.001	0.71	9.47168	0.00218817	0.027314	ARDH	D-arabinitol 2-dehydrogenase (ribulose-forming), partial [Ceratitis capitata]	-	-	-	-	-	-	-
Unigene0007798	0	2	0	35	4	23	0	0.14	0	2.49	0.3	1.48	0.0466667	1.42333	4.93074	0.00219335	0.0273484	Cks30A	PREDICTED: cyclin-dependent kinases regulatory subunit-like [Anoplophora glabripennis]	-	-	-	-	-	GO:0004674//protein serine/threonine kinase activity;GO:0005488//binding;GO:0019887//protein kinase regulator activity	GO:0001932//regulation of protein phosphorylation;GO:0007056//spindle assembly involved in female meiosis;GO:0007127//meiosis I;GO:0007560//imaginal disc morphogenesis;GO:0030071//regulation of mitotic metaphase/anaphase transition;GO:0033301//cell cycle comprising mitosis without cytokinesis
Unigene0029629	1688	559	197	253	308	205	40.65	16.14	6.18	7.37	9.32	5.41	20.99	7.36667	-1.51062	0.0021945	0.0273484	--	PREDICTED: DNA-directed RNA polymerase II subunit RPB1 [Dendroctonus ponderosae]	-	-	-	-	-	-	-
Unigene0005512	0	2	0	6	13	39	0	0.13	0	0.4	0.9	2.35	0.0433333	1.21667	4.81131	0.00220348	0.0274454	RPS4B	PREDICTED: 40S ribosomal protein S4 [Stomoxys calcitrans]	Genetic Information Processing	Translation	ko03010//Ribosome	K02987	GO:0015935//small ribosomal subunit	GO:0003723//RNA binding;GO:0005198//structural molecule activity	GO:0010467//gene expression;GO:0031023//microtubule organizing center organization;GO:0051231//spindle elongation
Unigene0015832	86	128	103	304	173	237	1.06	1.89	1.66	4.54	2.68	3.21	1.53667	3.47667	1.1779	0.00220592	0.0274581	--	PREDICTED: zinc finger protein 62-like [Dendroctonus ponderosae]	-	-	-	-	-	-	-
Unigene0008402	1816	1785	1606	5072	2664	2403	25.89	30.51	29.82	87.47	47.71	37.57	28.74	57.5833	1.00259	0.00220689	0.0274581	Spn77Ba	PREDICTED: serine protease inhibitor 77Ba [Dendroctonus ponderosae]	-	-	-	-	-	-	-
Unigene0021817	185	112	152	548	230	273	4.38	3.18	4.69	15.69	6.84	7.09	4.08333	9.87333	1.27379	0.00222276	0.0276256	CG7872	PREDICTED: dnaJ homolog subfamily C member 25 homolog [Tribolium castaneum]	-	-	-	-	-	-	-
Unigene0013994	28	34	11	4	0	6	1.45	2.11	0.74	0.25	0	0.34	1.43333	0.196667	-2.86555	0.00224629	0.0278426	celY	glycoside hydrolase family protein 48 [Sitophilus oryzae]	-	-	-	-	-	-	-
Unigene0007784	26	37	49	17	10	8	1.2	2.04	2.94	0.95	0.58	0.4	2.06	0.643333	-1.67901	0.00226462	0.0280285	--	-	-	-	-	-	-	-	-
Unigene0005000	61	52	25	16	6	20	2.27	2.32	1.21	0.72	0.28	0.82	1.93333	0.606667	-1.67211	0.00226495	0.0280285	--	-	-	-	-	-	-	-	-
Unigene0005472	277	144	215	429	446	470	2.81	1.75	2.84	5.27	5.69	5.23	2.46667	5.39667	1.12951	0.00226654	0.028033	--	PREDICTED: protein artichoke-like [Dendroctonus ponderosae]	-	-	-	-	-	-	-
Unigene0002235	12	26	21	0	4	0	0.61	1.58	1.39	0	0.26	0	1.19333	0.0866667	-3.78338	0.00226942	0.0280536	mt-co3	cytochrome c oxidase subunit III (mitochondrion) [Aleuroglyphus ovatus]	Metabolism;Metabolism	Global and overview maps;Energy metabolism	ko01100//Metabolic pathways;ko00190//Oxidative phosphorylation	K02262;K02262	GO:0031224//intrinsic component of membrane;GO:0043231//intracellular membrane-bounded organelle	GO:0016491//oxidoreductase activity	GO:0015992//proton transport;GO:0022904//respiratory electron transport chain
Unigene0001170	0	1	0	15	20	5	0	0.06	0	0.91	1.26	0.28	0.02	0.816667	5.35168	0.00227797	0.0281441	PRC1	serine carboxypeptidase family protein [Tetrahymena thermophila SB210]	Cellular Processes	Transport and catabolism	ko04142//Lysosome	K13289	-	-	-
Unigene0000961	0	0	0	10	5	15	0	0	0	0.96	0.5	1.31	0.001	0.923333	9.85071	0.00227961	0.028148	RPL44	ribosomal protein L41 [Capsaspora owczarzaki ATCC 30864]	Genetic Information Processing	Translation	ko03010//Ribosome	K02929	GO:0030529//intracellular ribonucleoprotein complex	-	GO:0010467//gene expression
Unigene0008227	0	0	0	19	33	0	0	0	0	1.55	2.79	0	0.001	1.44667	10.4985	0.00228074	0.028148	--	-	-	-	-	-	-	-	-
Unigene0025167	47	41	47	26	13	16	1.15	1.2	1.5	0.77	0.4	0.43	1.28333	0.533333	-1.26679	0.0023013	0.0283702	--	-	-	-	-	-	-	-	-
Unigene0026795	3030	4826	1487	5757	8351	9974	88.58	169.12	56.62	203.56	306.63	319.74	104.773	276.643	1.40076	0.00230156	0.0283702	--	PREDICTED: protein takeout-like [Agrilus planipennis]	-	-	-	-	-	-	-
Unigene0024719	74	90	77	230	128	172	1.72	2.51	2.33	6.46	3.73	4.38	2.18667	4.85667	1.15123	0.0023089	0.0284129	Ccdc97	PREDICTED: coiled-coil domain-containing protein 97-like [Dendroctonus ponderosae]	-	-	-	-	-	-	-
Unigene0023930	22	0	21	0	0	0	1.06	0	1.32	0	0	0	0.793333	0.001	-9.63178	0.00230894	0.0284129	--	PREDICTED: skin secretory protein xP2-like isoform X2 [Dendroctonus ponderosae]	-	-	-	-	-	-	-
Unigene0004287	1	35	9	1	0	0	0.05	2.23	0.62	0.06	0	0	0.966667	0.02	-5.59495	0.00230964	0.0284129	--	-	-	-	-	-	-	-	-
Unigene0019120	2268	2088	1452	3142	4522	3872	25.48	28.12	21.25	42.7	63.82	47.71	24.95	51.41	1.04301	0.00232339	0.0285515	GNRHR	PREDICTED: gonadotropin-releasing hormone II receptor-like [Dendroctonus ponderosae]	Environmental Information Processing	Signaling molecules and interaction	ko04080//Neuroactive ligand-receptor interaction	K04280	GO:0031224//intrinsic component of membrane	GO:0004930//G-protein coupled receptor activity	GO:0007166//cell surface receptor signaling pathway
Unigene0025308	16	14	20	4	2	0	0.7	0.74	1.15	0.21	0.11	0	0.863333	0.106667	-3.01681	0.00233238	0.0286465	spe1	ornithine decarboxylase [Salpingoeca rosetta]	Metabolism;Metabolism;Metabolism	Global and overview maps;Metabolism of other amino acids;Amino acid metabolism	ko01100//Metabolic pathways;ko00480//Glutathione metabolism;ko00330//Arginine and proline metabolism	K01581;K01581;K01581	-	-	-
Unigene0023200	395	471	242	877	679	628	6.77	9.68	5.4	18.18	14.61	11.8	7.28333	14.8633	1.02909	0.00234777	0.0287894	--	PREDICTED: phospholipid phosphatase 1-like isoform X2 [Anoplophora glabripennis]	Metabolism;Metabolism;Metabolism;Metabolism;Metabolism	Global and overview maps;Lipid metabolism;Lipid metabolism;Lipid metabolism;Lipid metabolism	ko01100//Metabolic pathways;ko00561//Glycerolipid metabolism;ko00564//Glycerophospholipid metabolism;ko00600//Sphingolipid metabolism;ko00565//Ether lipid metabolism	K01080;K01080;K01080;K01080;K01080	-	-	-
Unigene0008535	0	0	0	6	8	15	0	0	0	0.39	0.54	0.88	0.001	0.603333	9.23681	0.00234937	0.0287936	ENO1	enolase, partial [Calliobothrium sp.]	Metabolism;Metabolism;Metabolism;Metabolism;Genetic Information Processing	Global and overview maps;Global and overview maps;Global and overview maps;Carbohydrate metabolism;Folding, sorting and degradation	ko01100//Metabolic pathways;ko01200//Carbon metabolism;ko01230//Biosynthesis of amino acids;ko00010//Glycolysis / Gluconeogenesis;ko03018//RNA degradation	K01689;K01689;K01689;K01689;K01689	-	GO:0016836//hydro-lyase activity;GO:0046872//metal ion binding	GO:0006090//pyruvate metabolic process
Unigene0003478	39	65	42	150	92	132	0.4	0.81	0.57	1.88	1.2	1.5	0.593333	1.52667	1.36347	0.00239858	0.0293653	--	PREDICTED: dentin sialophosphoprotein-like [Anoplophora glabripennis]	-	-	-	-	-	-	-
Unigene0004053	0	0	0	8	24	2	0	0	0	0.41	1.28	0.09	0.001	0.593333	9.2127	0.00241518	0.029537	EFT1	elongation factor 2 alpha, partial [Hyalosphenia papilio]	-	-	-	-	-	GO:0008135//translation factor activity, RNA binding;GO:0017111//nucleoside-triphosphatase activity;GO:0032550//purine ribonucleoside binding	GO:0034645//cellular macromolecule biosynthetic process
Unigene0028324	4	0	0	14	17	31	0.14	0	0	0.58	0.73	1.16	0.0466667	0.823333	4.14101	0.0024172	0.029546	PRB1	PREDICTED: proteinase T-like [Branchiostoma belcheri]	-	-	-	-	-	-	-
Unigene0021387	9	37	4	104	54	106	0.13	0.65	0.08	1.84	0.99	1.7	0.286667	1.51	2.3971	0.00242215	0.0295707	--	PREDICTED: adhesive plaque matrix protein isoform X1 [Agrilus planipennis]	-	-	-	-	-	-	-
Unigene0004173	169	105	120	369	210	227	3.69	2.75	3.41	9.75	5.76	5.44	3.28333	6.98333	1.08875	0.00242308	0.0295707	SGF29	PREDICTED: SAGA-associated factor 29 [Dendroctonus ponderosae]	-	-	-	-	-	-	-
Unigene0020638	0	0	0	14	7	8	0	0	0	0.94	0.49	0.49	0.001	0.64	9.32193	0.00243728	0.0297269	FRM2	nitroreductase [Angomonas deanei]	-	-	-	-	-	-	-
Unigene0016951	0	0	0	20	5	7	0	0	0	1.59	0.41	0.5	0.001	0.833333	9.70275	0.00245422	0.0298871	RPS19A	PREDICTED: 40S ribosomal protein S19-like [Priapulus caudatus]	-	-	-	-	-	-	-
Unigene0001088	0	0	0	11	10	7	0	0	0	0.68	0.64	0.39	0.001	0.57	9.15482	0.00248574	0.0302548	RPL12B	PREDICTED: 60S ribosomal protein L12 [Aethina tumida]	Genetic Information Processing	Translation	ko03010//Ribosome	K02870	-	-	-
Unigene0007882	13	10	17	73	32	47	0.35	0.33	0.6	2.41	1.1	1.41	0.426667	1.64	1.94251	0.0024913	0.0302903	GPRgr22	PREDICTED: gustatory and odorant receptor 22-like [Dendroctonus ponderosae]	-	-	-	-	GO:0016020//membrane	-	-
Unigene0016048	25	37	22	10	4	0	1.35	2.39	1.54	0.65	0.27	0	1.76	0.306667	-2.52083	0.00249322	0.0302976	--	-	-	-	-	-	-	-	-
Unigene0001096	0	0	0	26	9	2	0	0	0	1.51	0.54	0.11	0.001	0.72	9.49185	0.00249949	0.0303551	ecdD	PREDICTED: high-affinity glucose transporter HXT2-like [Rhagoletis zephyria]	-	-	-	-	-	-	-
Unigene0027967	132	67	117	17	37	53	6.01	3.66	6.94	0.94	2.12	2.65	5.53667	1.90333	-1.54049	0.00250731	0.0304206	--	-	-	-	-	-	-	-	-
Unigene0018725	0	0	0	11	7	10	0	0	0	1.13	0.74	0.93	0.001	0.933333	9.86625	0.00256294	0.0310626	RPL32	60S ribosomal-like protein [Pectinaria gouldii]	Genetic Information Processing	Translation	ko03010//Ribosome	K02912	GO:0030529//intracellular ribonucleoprotein complex	-	GO:0010467//gene expression
Unigene0009145	26	36	26	92	51	141	0.82	1.35	1.06	3.49	2.01	4.85	1.07667	3.45	1.68002	0.00257631	0.0311917	--	-	-	-	-	-	-	-	-
Unigene0021730	0	4	2	45	0	114	0	0.1	0.06	1.19	0	2.73	0.0533333	1.30667	4.61471	0.00258153	0.0312384	--	daphnid bacterial-ribosomal-RNA-like, possible HGT, partial [Daphnia magna]	-	-	-	-	-	-	-
Unigene0020359	53	54	57	27	11	1	1.76	2.15	2.46	1.08	0.46	0.04	2.12333	0.526667	-2.01137	0.00258759	0.0312953	--	hypothetical protein ALC62_01391 [Cyphomyrmex costatus]	-	-	-	-	-	-	-
Unigene0024617	136	123	226	92	84	51	5.96	6.46	12.9	4.88	4.62	2.45	8.44	3.98333	-1.08327	0.00259869	0.0314003	--	-	-	-	-	-	-	-	-
Unigene0014391	0	0	0	6	4	22	0	0	0	0.5	0.35	1.67	0.001	0.84	9.71425	0.00259965	0.0314003	OLE1	Acyl-CoA desaturase, partial [Anoplophora glabripennis]	-	-	-	-	-	-	-
Unigene0004952	51	2	2	0	1	0	2.59	0.12	0.13	0	0.06	0	0.946667	0.02	-5.56478	0.00262594	0.0316922	PCP20	PREDICTED: cuticle protein 3-like isoform X1 [Dendroctonus ponderosae]	-	-	-	-	-	-	-
Unigene0000762	5014	1996	209	351	213	374	118.29	56.45	6.42	10.02	6.31	9.68	60.3867	8.67	-2.80013	0.00265097	0.0319439	PNLIP	PREDICTED: pancreatic triacylglycerol lipase-like [Dendroctonus ponderosae]	-	-	-	-	-	-	-
Unigene0032168	69	49	62	180	198	96	1.25	1.06	1.46	3.93	4.49	1.9	1.25667	3.44	1.45281	0.0026579	0.0320106	Adora2b	PREDICTED: histamine H2 receptor-like [Dendroctonus ponderosae]	Environmental Information Processing	Signaling molecules and interaction	ko04080//Neuroactive ligand-receptor interaction	K04134	-	-	-
Unigene0000556	64	59	76	39	27	30	1.04	1.15	1.61	0.77	0.55	0.54	1.26667	0.62	-1.0307	0.00266869	0.0321069	--	-	-	-	-	-	-	-	-
Unigene0001394	2	1	0	4	21	30	0.09	0.05	0	0.21	1.14	1.43	0.0466667	0.926667	4.31159	0.00267507	0.0321667	TMPRSS11D	PREDICTED: trypsin-1-like [Dendroctonus ponderosae]	-	-	-	-	-	GO:0008233//peptidase activity	-
Unigene0014189	1887	1911	2989	5626	4600	4357	54.79	66.51	113.03	197.57	167.75	138.72	78.11	168.013	1.105	0.00267669	0.0321694	At1g75040	thaumatin-like protein [Sitophilus oryzae]	-	-	-	-	-	-	-
Unigene0029032	43	35	32	126	78	71	1.11	1.09	1.08	3.95	2.54	2.02	1.09333	2.83667	1.37546	0.00269601	0.0323676	--	PREDICTED: clavesin-2-like [Dendroctonus ponderosae]	-	-	-	-	-	-	-
Unigene0002332	0	0	0	9	5	15	0	0	0	0.79	0.46	1.2	0.001	0.816667	9.6736	0.0027006	0.0324057	RPL13A	60S ribosomal protein L13A [Cryptosporidium parvum Iowa II]	Genetic Information Processing	Translation	ko03010//Ribosome	K02872	GO:0044391//ribosomal subunit	-	GO:0010467//gene expression
Unigene0032323	0	0	0	21	2	12	0	0	0	1.23	0.12	0.64	0.001	0.663333	9.37359	0.00270544	0.0324469	--	-	-	-	-	-	-	-	-
Unigene0012453	0	0	0	27	24	0	0	0	0	1.71	1.58	0	0.001	1.09667	10.0989	0.00272926	0.0326813	--	12 kDa heat shock protein, partial [Ceratitis capitata]	-	-	-	-	-	-	-
Unigene0001127	0	0	0	11	14	4	0	0	0	0.61	0.81	0.2	0.001	0.54	9.07682	0.00276231	0.0329738	--	conserved hypothetical protein [Pediculus humanus corporis]	-	-	-	-	-	-	-
Unigene0017480	18	11	17	1	2	3	0.95	0.69	1.16	0.06	0.13	0.17	0.933333	0.12	-2.95936	0.00277703	0.0331322	--	PREDICTED: uncharacterized protein LOC109538479 [Dendroctonus ponderosae]	-	-	-	-	-	-	-
Unigene0001961	4	4	6	51	20	17	0.19	0.22	0.36	2.86	1.16	0.86	0.256667	1.62667	2.66395	0.00283217	0.0337025	--	-	-	-	-	-	-	-	-
Unigene0027981	953	128	197	1896	905	1563	17.17	2.76	4.62	41.32	20.48	30.88	8.18333	30.8933	1.91654	0.00284481	0.0338003	Tret1	PREDICTED: facilitated trehalose transporter Tret1-like [Dendroctonus ponderosae]	-	-	-	-	-	-	-
Unigene0004359	0	1	0	17	10	9	0	0.06	0	1.06	0.65	0.51	0.02	0.74	5.20945	0.00284678	0.0338062	RPL10L	60S ribosomal protein L10 [Lucilia cuprina]	Genetic Information Processing	Translation	ko03010//Ribosome	K02866	GO:0030529//intracellular ribonucleoprotein complex	-	GO:0010467//gene expression
Unigene0030921	33	10	49	6	8	4	1.51	0.55	2.93	0.33	0.46	0.2	1.66333	0.33	-2.33354	0.00285089	0.0338375	--	-	-	-	-	-	-	-	-
Unigene0002102	8	132	0	4	1	3	0.53	10.5	0	0.32	0.08	0.22	3.67667	0.206667	-4.15302	0.00285717	0.033888	--	-	-	-	-	-	-	-	-
Unigene0003227	152	64	115	72	46	35	10.47	5.28	10.31	6	3.98	2.64	8.68667	4.20667	-1.04613	0.00286312	0.0339282	--	-	-	-	-	-	-	-	-
Unigene0007715	80	63	54	222	102	128	5.15	4.86	4.53	17.28	8.25	9.03	4.84667	11.52	1.24908	0.00286444	0.0339282	--	-	-	-	-	-	-	-	-
Unigene0004564	218	233	161	56	100	123	2.8	3.58	2.69	0.87	1.61	1.73	3.02333	1.40333	-1.10728	0.00287002	0.0339767	--	-	-	-	-	-	-	-	-
Unigene0030522	27	7	14	1	0	3	1.96	0.61	1.32	0.09	0	0.24	1.29667	0.11	-3.55923	0.00287355	0.0339834	--	-	-	-	-	-	-	-	-
Unigene0029668	10	11	22	3	0	0	0.59	0.78	1.69	0.21	0	0	1.02	0.07	-3.86507	0.00287934	0.0340343	--	PREDICTED: decorin-like [Anoplophora glabripennis]	-	-	-	-	-	-	-
Unigene0014445	0	0	0	17	11	3	0	0	0	1.65	1.11	0.26	0.001	1.00667	9.97537	0.00290661	0.0343036	RPS26B	ribosomal protein S26 [Acyrthosiphon pisum]	Genetic Information Processing	Translation	ko03010//Ribosome	K02976	GO:0030529//intracellular ribonucleoprotein complex	-	GO:0010467//gene expression
Unigene0020451	23	13	25	6	3	4	1.36	0.92	1.93	0.43	0.22	0.26	1.40333	0.303333	-2.20988	0.0029095	0.0343201	--	-	-	-	-	-	-	-	-
Unigene0009435	0	0	0	6	7	15	0	0	0	0.46	0.55	1.04	0.001	0.683333	9.41645	0.00292583	0.0344596	RPL10AA	PREDICTED: 60S ribosomal protein L10a [Acromyrmex echinatior]	Genetic Information Processing	Translation	ko03010//Ribosome	K02865	GO:0044391//ribosomal subunit	GO:0005198//structural molecule activity	GO:0010467//gene expression
Unigene0025303	35	68	21	127	91	169	0.24	0.55	0.19	1.04	0.77	1.25	0.326667	1.02	1.64268	0.00293918	0.034577	asp	PREDICTED: protein abnormal spindle [Anoplophora glabripennis]	-	-	-	-	-	-	-
Unigene0031859	112	128	54	18	26	55	1.48	2.02	0.93	0.29	0.43	0.8	1.47667	0.506667	-1.54324	0.00293935	0.034577	--	PREDICTED: uncharacterized protein LOC108912997 [Anoplophora glabripennis]	-	-	-	-	-	-	-
Unigene0013219	646	424	269	107	281	98	21.52	16.93	11.67	4.31	11.76	3.58	16.7067	6.55	-1.35086	0.00295004	0.0346735	--	GL17963 [Drosophila persimilis]	-	-	-	-	-	GO:0097367//carbohydrate derivative binding	GO:0006022//aminoglycan metabolic process
Unigene0004146	0	0	0	16	4	10	0	0	0	0.92	0.24	0.52	0.001	0.56	9.12928	0.00296018	0.034775	mokF	beta-lactamase [Salpingoeca rosetta]	-	-	-	-	-	-	-
Unigene0016460	22	103	10	8	4	11	0.58	3.25	0.34	0.25	0.13	0.32	1.39	0.233333	-2.57462	0.00297394	0.0349008	--	-	-	-	-	-	-	-	-
Unigene0014280	0	0	0	27	23	0	0	0	0	1.39	1.23	0	0.001	0.873333	9.77039	0.00297827	0.0349103	--	-	-	-	-	-	-	-	-
Unigene0003831	0	0	0	17	9	4	0	0	0	1.37	0.75	0.29	0.001	0.803333	9.64985	0.00297947	0.0349103	--	-	-	-	-	-	-	-	-
Unigene0024327	0	20	2	65	67	64	0	1.02	0.11	3.36	3.6	3	0.376667	3.32	3.13982	0.00298084	0.0349103	TAR1-A	Retrovirus-related Pol polyprotein from type-2 retrotransposable element R2DM [Trichinella spiralis]	-	-	-	-	-	-	-
Unigene0031458	0	1	0	8	9	19	0	0.05	0	0.4	0.47	0.87	0.0166667	0.58	5.12102	0.00300891	0.0351852	ssdA	PREDICTED: succinate-semialdehyde dehydrogenase [NADP(+)]-like [Drosophila kikkawai]	-	-	-	-	-	GO:0003824//catalytic activity	-
Unigene0021644	142	124	115	30	27	88	3.12	3.27	3.29	0.8	0.75	2.12	3.22667	1.22333	-1.39923	0.00301116	0.0351936	--	-	-	-	-	-	-	-	-
Unigene0026886	15	10	23	4	1	2	1.34	1.07	2.68	0.43	0.11	0.2	1.69667	0.246667	-2.78207	0.00302186	0.0352469	--	-	-	-	-	-	-	-	-
Unigene0031403	16	16	8	0	2	0	1.38	1.66	0.9	0	0.22	0	1.31333	0.0733333	-4.16262	0.00302811	0.0352838	--	RNA-directed DNA polymerase from mobile element jockey [Papilio xuthus]	-	-	-	-	-	-	-
Unigene0005581	44	61	35	104	111	139	0.51	0.85	0.53	1.46	1.62	1.77	0.63	1.61667	1.3596	0.00304384	0.035437	--	Cuticlin-1 [Zootermopsis nevadensis]	-	-	-	-	-	-	-
Unigene0026815	8	17	2	0	0	0	0.58	1.48	0.19	0	0	0	0.75	0.001	-9.55075	0.00304434	0.035437	--	inhibitor of apoptosis-promotor Bax1 [Gregarina niphandrodes]	-	-	-	-	-	-	-
Unigene0027350	17	15	18	3	2	4	1.24	1.31	1.71	0.26	0.18	0.32	1.42	0.253333	-2.48678	0.00305606	0.0355554	--	-	-	-	-	-	-	-	-
Unigene0011023	78	18	16	0	8	4	4.42	1.22	1.18	0	0.57	0.25	2.27333	0.273333	-3.05608	0.00307284	0.0357324	--	PREDICTED: elastin-like [Dendroctonus ponderosae]	-	-	-	-	-	-	-
Unigene0008727	406	308	310	875	397	782	3.34	3.04	3.32	8.7	4.1	7.05	3.23333	6.61667	1.03308	0.00307493	0.0357386	Mpp6	PREDICTED: MAGUK p55 subfamily member 6 isoform X2 [Dendroctonus ponderosae]	-	-	-	-	-	-	-
Unigene0020328	88	72	38	252	107	139	2.14	2.1	1.2	7.4	3.26	3.7	1.81333	4.78667	1.40038	0.00312048	0.0361764	--	-	-	-	-	-	-	-	-
Unigene0022917	170	161	144	510	286	223	7.93	9	8.74	28.76	16.75	11.4	8.55667	18.97	1.1486	0.00315756	0.0365141	CLEC18A	PREDICTED: C-type lectin 37Da-like isoform X3 [Dendroctonus ponderosae]	-	-	-	-	-	-	-
Unigene0021894	300	236	169	798	335	382	4.23	3.99	3.11	13.62	5.94	5.91	3.77667	8.49	1.16865	0.00317472	0.036694	--	PREDICTED: uncharacterized protein LOC109594669 [Aethina tumida]	-	-	-	-	-	-	-
Unigene0008733	196	0	1123	0	0	0	11.65	0	86.91	0	0	0	32.8533	0.001	-15.0038	0.00317967	0.0367301	--	-	-	-	-	-	-	-	-
Unigene0031311	0	0	0	15	0	36	0	0	0	1	0	2.17	0.001	1.05667	10.0453	0.00318104	0.0367301	--	-	-	-	-	-	-	-	-
Unigene0001367	38	76	8	10	6	0	0.97	2.33	0.27	0.31	0.19	0	1.19	0.166667	-2.83592	0.00318324	0.036737	--	-	-	-	-	-	-	-	-
Unigene0025988	0	0	0	4	7	18	0	0	0	0.36	0.65	1.47	0.001	0.826667	9.69116	0.00319165	0.036781	RPS13	PREDICTED: 40S ribosomal protein S13 [Branchiostoma belcheri]	Genetic Information Processing	Translation	ko03010//Ribosome	K02953	GO:0030529//intracellular ribonucleoprotein complex	-	GO:0010467//gene expression
Unigene0004903	10	0	10	55	22	72	0.39	0	0.51	2.6	1.08	3.09	0.3	2.25667	2.91116	0.00320314	0.0368738	--	Carbohydrate-binding protein [Oryctes borbonicus]	-	-	-	-	-	GO:0097367//carbohydrate derivative binding	GO:0006022//aminoglycan metabolic process
Unigene0018341	20	29	26	95	83	50	0.23	0.4	0.39	1.33	1.2	0.63	0.34	1.05333	1.63136	0.00322791	0.0371218	ncd	PREDICTED: carboxy-terminal kinesin 2 [Anoplophora glabripennis]	-	-	-	-	-	-	-
Unigene0025412	291	294	318	76	82	228	2.23	2.7	3.17	0.7	0.79	1.91	2.7	1.13333	-1.25239	0.00328452	0.0377009	IQUB	PREDICTED: IQ and ubiquitin-like domain-containing protein [Anoplophora glabripennis]	-	-	-	-	-	-	-
Unigene0007344	1840	1318	943	2896	3966	1968	10.62	9.12	7.09	20.21	28.74	12.45	8.94333	20.4667	1.19439	0.00328484	0.0377009	slo	PREDICTED: calcium-activated potassium channel slowpoke isoform X10 [Anoplophora glabripennis]	-	-	-	-	-	-	-
Unigene0001074	2	28	7	0	0	1	0.1	1.64	0.45	0	0	0.05	0.73	0.0166667	-5.45286	0.00329248	0.037752	RPL7	PREDICTED: 60S ribosomal protein L7-like [Rhagoletis zephyria]	Genetic Information Processing	Translation	ko03010//Ribosome	K02937	-	-	-
Unigene0004849	170	235	87	362	445	360	2.69	4.46	1.79	6.93	8.84	6.25	2.98	7.34	1.30047	0.00329258	0.037752	Anapc4	PREDICTED: anaphase-promoting complex subunit 4 [Anoplophora glabripennis]	Genetic Information Processing	Folding, sorting and degradation	ko04120//Ubiquitin mediated proteolysis	K03351	-	-	-
Unigene0022396	42	18	37	11	6	0	2.31	1.19	2.65	0.73	0.41	0	2.05	0.38	-2.43155	0.00330262	0.0378293	--	-	-	-	-	-	-	-	-
Unigene0025831	55	37	30	20	15	10	2.67	2.15	1.89	1.17	0.91	0.53	2.23667	0.87	-1.36226	0.00331594	0.0379629	--	-	-	-	-	-	-	-	-
Unigene0017685	39	0	7	0	0	0	2.1	0	0.49	0	0	0	0.863333	0.001	-9.75377	0.0033197	0.037987	ISU1	nifU protein [Plasmodium berghei strain ANKA] [Plasmodium berghei ANKA]	-	-	-	-	-	GO:0046914//transition metal ion binding;GO:0051540//metal cluster binding	GO:0009058//biosynthetic process;GO:0046916//cellular transition metal ion homeostasis
Unigene0032286	0	12	2	50	56	23	0	0.28	0.05	1.17	1.36	0.49	0.11	1.00667	3.19401	0.00332392	0.0380163	ImpL3	PREDICTED: L-lactate dehydrogenase B chain-like [Dendroctonus ponderosae]	Metabolism;Metabolism;Metabolism;Metabolism;Metabolism	Global and overview maps;Carbohydrate metabolism;Carbohydrate metabolism;Amino acid metabolism;Carbohydrate metabolism	ko01100//Metabolic pathways;ko00010//Glycolysis / Gluconeogenesis;ko00620//Pyruvate metabolism;ko00270//Cysteine and methionine metabolism;ko00640//Propanoate metabolism	K00016;K00016;K00016;K00016;K00016	-	-	-
Unigene0024632	86	412	196	31	76	101	0.38	2.16	1.11	0.16	0.42	0.48	1.21667	0.353333	-1.78383	0.00332824	0.0380468	ORF1-ORF2	RNA-directed RNA polymerase [Anoplophora glabripennis]	-	-	-	-	-	-	-
Unigene0011209	43	31	17	101	51	118	0.4	0.35	0.21	1.14	0.6	1.2	0.32	0.98	1.61471	0.00335132	0.0382915	--	PREDICTED: homeobox protein 2 isoform X2 [Agrilus planipennis]	-	-	-	-	-	-	-
Unigene0023107	3967	4570	2758	7056	9051	6186	35.39	48.87	32.05	76.14	101.42	60.52	38.77	79.36	1.03347	0.0033704	0.0384562	AASS	PREDICTED: alpha-aminoadipic semialdehyde synthase, mitochondrial [Dendroctonus ponderosae]	Metabolism;Metabolism	Global and overview maps;Amino acid metabolism	ko01100//Metabolic pathways;ko00310//Lysine degradation	K14157;K14157	-	-	GO:0044710//single-organism metabolic process
Unigene0013223	6	12	5	0	0	0	0.34	0.81	0.37	0	0	0	0.506667	0.001	-8.98489	0.00337076	0.0384562	RpL13	PREDICTED: 60S ribosomal protein L13-like [Rhagoletis zephyria]	Genetic Information Processing	Translation	ko03010//Ribosome	K02873	GO:0030529//intracellular ribonucleoprotein complex	-	GO:0010467//gene expression
Unigene0021069	0	0	0	8	9	9	0	0	0	0.8	0.93	0.81	0.001	0.846667	9.72565	0.00337511	0.0384646	--	-	-	-	-	-	-	-	-
Unigene0022311	5	10	14	0	1	0	0.35	0.83	1.26	0	0.09	0	0.813333	0.03	-4.76081	0.00337653	0.0384646	--	hypothetical protein, partial [Daphnia magna]	-	-	-	-	-	-	-
Unigene0005733	26	19	21	90	50	50	0.4	0.35	0.42	1.67	0.96	0.84	0.39	1.15667	1.56843	0.00345133	0.0392421	--	-	-	-	-	-	-	-	-
Unigene0000834	650	201	183	562	1110	1176	11.3	4.19	4.14	11.81	24.23	22.41	6.54333	19.4833	1.57414	0.00345564	0.0392684	--	PREDICTED: uncharacterized protein LOC109536673 [Dendroctonus ponderosae]	-	-	-	-	-	-	-
Unigene0012871	4	17	4	0	0	0	0.23	1.15	0.29	0	0	0	0.556667	0.001	-9.12067	0.00346253	0.0393149	--	PREDICTED: ankyrin-2-like [Ceratina calcarata]	-	-	-	-	-	-	-
Unigene0021555	13	36	14	225	78	28	0.52	1.73	0.73	10.93	3.94	1.23	0.993333	5.36667	2.43368	0.00346488	0.0393149	--	PREDICTED: perlucin-like protein [Dendroctonus ponderosae]	-	-	-	-	-	-	-
Unigene0018231	1694	1580	913	4611	3504	1584	42.06	47.03	29.53	138.48	109.28	43.13	39.54	96.9633	1.29413	0.00347324	0.0393709	CREG1	PREDICTED: protein CREG1-like [Anoplophora glabripennis]	-	-	-	-	-	-	-
Unigene0013771	164	129	90	322	177	267	2.39	2.26	1.71	5.68	3.24	4.27	2.12	4.39667	1.05235	0.00348516	0.0394475	Ttll6	PREDICTED: tubulin polyglutamylase TTLL6 isoform X1 [Dendroctonus ponderosae]	-	-	-	-	-	-	-
Unigene0003934	76	23	21	203	91	94	1.51	0.55	0.54	4.89	2.27	2.05	0.866667	3.07	1.82469	0.00355191	0.0401238	--	-	-	-	-	-	-	-	-
Unigene0028239	516	454	346	1223	768	571	9.4	9.92	8.21	26.96	17.58	11.41	9.17667	18.65	1.02313	0.00356127	0.040207	--	PREDICTED: ras suppressor protein 1 [Tribolium castaneum]	-	-	-	-	-	-	-
Unigene0020369	0	0	0	1	9	24	0	0	0	0.06	0.6	1.4	0.001	0.686667	9.42347	0.00357412	0.0402954	RPL18B	L18 [Suberites domuncula]	Genetic Information Processing	Translation	ko03010//Ribosome	K02883	-	-	-
Unigene0009076	564	998	1184	1600	2234	3610	10.94	23.21	29.92	37.54	54.44	76.8	21.3567	56.26	1.39742	0.00358494	0.0403668	--	PREDICTED: uncharacterized protein LOC108912051 [Anoplophora glabripennis]	-	-	-	-	-	-	-
Unigene0003705	11	0	27	0	0	0	0.53	0	1.7	0	0	0	0.743333	0.001	-9.53787	0.0035938	0.0404377	--	-	-	-	-	-	-	-	-
Unigene0024606	35	23	21	13	2	4	1.02	0.81	0.8	0.46	0.07	0.13	0.876667	0.22	-1.99452	0.00359573	0.0404396	X-element\ORF2	reverse transcriptase, partial [Lasius niger]	-	-	-	-	-	-	-
Unigene0013088	38	20	22	125	54	59	0.97	0.61	0.73	3.85	1.73	1.65	0.77	2.41	1.6461	0.0036111	0.0405926	Pbk	PREDICTED: lymphokine-activated killer T-cell-originated protein kinase [Dendroctonus ponderosae]	-	-	-	-	-	-	-
Unigene0021607	9	6	7	0	0	0	0.67	0.53	0.68	0	0	0	0.626667	0.001	-9.29155	0.00361353	0.0406	--	-	-	-	-	-	-	-	-
Unigene0014850	30	54	33	11	2	17	1.62	3.49	2.32	0.72	0.14	1	2.47667	0.62	-1.99806	0.00362219	0.0406774	--	-	-	-	-	-	-	-	-
Unigene0029431	3	11	9	0	0	0	0.22	0.97	0.86	0	0	0	0.683333	0.001	-9.41645	0.00363464	0.0407292	RPS3	PREDICTED: 40S ribosomal protein S3-like [Rhagoletis zephyria]	Genetic Information Processing	Translation	ko03010//Ribosome	K02985	GO:0044391//ribosomal subunit	GO:0003676//nucleic acid binding;GO:0005198//structural molecule activity	GO:0010467//gene expression
Unigene0006160	0	0	0	2	21	7	0	0	0	0.16	1.77	0.51	0.001	0.813333	9.6677	0.00363663	0.0407292	ATP2	F1-ATP synthase beta subunit [Pacifastacus leniusculus]	Metabolism;Metabolism	Global and overview maps;Energy metabolism	ko01100//Metabolic pathways;ko00190//Oxidative phosphorylation	K02133;K02133	-	-	GO:0009150//purine ribonucleotide metabolic process
Unigene0027826	0	0	0	17	8	4	0	0	0	1.05	0.51	0.22	0.001	0.593333	9.2127	0.00364408	0.0407636	RPS1	30S ribosomal protein S3Ae [Fonticula alba]	Genetic Information Processing	Translation	ko03010//Ribosome	K02984	GO:0015935//small ribosomal subunit	-	GO:0010467//gene expression
Unigene0011054	1678	1409	680	414	844	322	23.19	23.34	12.24	6.92	14.65	4.88	19.59	8.81667	-1.15181	0.00367179	0.0410078	Ddc	PREDICTED: aromatic-L-amino-acid decarboxylase-like [Dendroctonus ponderosae]	Metabolism;Metabolism;Metabolism;Metabolism	Global and overview maps;Amino acid metabolism;Amino acid metabolism;Amino acid metabolism	ko01100//Metabolic pathways;ko00380//Tryptophan metabolism;ko00350//Tyrosine metabolism;ko00360//Phenylalanine metabolism	K01593;K01593;K01593;K01593	-	GO:0016829//lyase activity	GO:0019752//carboxylic acid metabolic process
Unigene0019860	0	0	0	10	7	9	0	0	0	0.98	0.71	0.8	0.001	0.83	9.69697	0.00367273	0.0410078	SNA2	UPF0057 membrane protein ZK632.10 [Caenorhabditis elegans]	-	-	-	-	-	-	-
Unigene0029349	118	43	47	40	14	25	1.74	0.76	0.9	0.71	0.26	0.4	1.13333	0.456667	-1.31136	0.00370814	0.0413502	--	-	-	-	-	-	-	-	-
Unigene0020225	11	8	4	0	0	0	1.06	0.92	0.5	0	0	0	0.826667	0.001	-9.69116	0.00370914	0.0413502	--	-	-	-	-	-	-	-	-
Unigene0011156	46	77	120	35	13	0	0.67	1.34	2.27	0.61	0.24	0	1.42667	0.283333	-2.33208	0.00372691	0.0414887	CHN50	chitinase [Gregarina niphandrodes]	-	-	-	-	-	-	-
Unigene0022656	62	50	31	180	69	121	1.04	1	0.68	3.65	1.45	2.22	0.906667	2.44	1.42824	0.00372699	0.0414887	--	PREDICTED: PI-PLC X domain-containing protein 1 [Anoplophora glabripennis]	-	-	-	-	-	-	-
Unigene0023419	1544	304	376	8220	4514	1274	83.4	19.68	26.45	537.05	306.26	75.47	43.1767	306.26	2.82643	0.00373394	0.0415385	LCP17	PREDICTED: endocuticle structural glycoprotein ABD-4-like [Dendroctonus ponderosae]	-	-	-	-	-	-	-
Unigene0000240	341	165	186	531	488	386	10.66	6.19	7.58	20.09	19.17	13.24	8.14333	17.5	1.10366	0.00373508	0.0415385	--	mariner transposase [Chrysoperla plorabunda]	Metabolism	Amino acid metabolism	ko00310//Lysine degradation	K11433	-	-	-
Unigene0014059	0	1	0	13	7	14	0	0.06	0	0.82	0.46	0.8	0.02	0.693333	5.11548	0.00373718	0.0415417	RPS9B	40S ribosomal protein S9 [Sphaeroforma arctica JP610]	Genetic Information Processing	Translation	ko03010//Ribosome	K02997	GO:0005840//ribosome	-	-
Unigene0022127	116	161	47	447	229	207	1.87	3.11	0.99	8.72	4.64	3.66	1.99	5.67333	1.51143	0.00376224	0.0417798	--	PREDICTED: toll-like receptor 3 [Dendroctonus ponderosae]	-	-	-	-	-	-	-
Unigene0000375	13	7	10	37	31	44	0.32	0.21	0.32	1.1	0.96	1.19	0.283333	1.08333	1.9349	0.00376431	0.0417825	--	daphnid bacterial-ribosomal-RNA-like, possible HGT [Daphnia magna]	-	-	-	-	-	-	-
Unigene0031638	97	70	81	198	153	149	1.01	0.88	1.1	2.5	2.01	1.71	0.996667	2.07333	1.05677	0.00377312	0.0418601	Prune2	PREDICTED: protein prune homolog 2 [Dendroctonus ponderosae]	-	-	-	-	-	-	-
Unigene0026491	304	314	160	581	392	548	2.42	3	1.66	5.6	3.93	4.79	2.36	4.77333	1.01621	0.00379469	0.0420588	futsch	PREDICTED: microtubule-associated protein futsch [Dendroctonus ponderosae]	-	-	-	-	-	-	-
Unigene0017950	4	9	9	0	0	0	0.22	0.58	0.63	0	0	0	0.476667	0.001	-8.89684	0.00379822	0.0420752	RPS11	40S ribosomal protein S11-like protein [Sarcoptes scabiei]	Genetic Information Processing	Translation	ko03010//Ribosome	K02949	-	-	-
Unigene0023269	117	107	90	257	136	372	0.95	1.04	0.95	2.52	1.38	3.31	0.98	2.40333	1.29418	0.00379984	0.0420752	--	PREDICTED: mucin-5AC-like [Aethina tumida]	-	-	-	-	-	-	-
Unigene0000331	7	6	20	49	41	61	0.4	0.41	1.48	3.36	2.92	3.79	0.763333	3.35667	2.13664	0.00380412	0.0421023	--	hypothetical protein, partial [Daphnia magna]	-	-	-	-	-	-	-
Unigene0031785	527	726	220	1375	1091	955	9.65	15.94	5.25	30.46	25.1	19.18	10.28	24.9133	1.27708	0.00386991	0.0427891	--	PREDICTED: leucine-rich repeat-containing protein 15-like [Dendroctonus ponderosae]	-	-	-	-	-	-	-
Unigene0010690	158	92	79	77	21	7	5.69	3.97	3.7	3.35	0.95	0.28	4.45333	1.52667	-1.5445	0.00388101	0.0428705	--	PREDICTED: uncharacterized protein LOC108904037 [Anoplophora glabripennis]	-	-	-	-	-	-	-
Unigene0028916	18	13	11	3	0	2	0.6	0.52	0.48	0.12	0	0.07	0.533333	0.0633333	-3.074	0.00388863	0.042934	--	PREDICTED: LOW QUALITY PROTEIN: RIMS-binding protein 2-like [Aethina tumida]	-	-	-	-	-	-	-
Unigene0021725	3135	3527	1735	4983	4688	7532	41.06	55.37	29.59	78.93	77.11	108.17	42.0067	88.07	1.06803	0.00390539	0.0430775	GGT1	PREDICTED: gamma-glutamyltranspeptidase 1-like [Dendroctonus ponderosae]	Metabolism;Metabolism;Metabolism;Metabolism	Global and overview maps;Metabolism of other amino acids;Lipid metabolism;Metabolism of other amino acids	ko01100//Metabolic pathways;ko00480//Glutathione metabolism;ko00590//Arachidonic acid metabolism;ko00430//Taurine and hypotaurine metabolism	K18592;K18592;K18592;K18592	-	-	-
Unigene0014909	10	13	2	0	0	0	0.68	1.06	0.18	0	0	0	0.64	0.001	-9.32193	0.00391121	0.0431211	--	-	-	-	-	-	-	-	-
Unigene0030043	12	0	25	0	0	0	0.77	0	2.09	0	0	0	0.953333	0.001	-9.89684	0.00392159	0.0432014	--	-	-	-	-	-	-	-	-
Unigene0007127	31	6	69	3	9	4	1.31	0.3	3.8	0.15	0.48	0.19	1.80333	0.273333	-2.72193	0.00392227	0.0432014	--	PREDICTED: uncharacterized LOC103315160 isoform X1 [Tribolium castaneum]	-	-	-	-	-	-	-
Unigene0031046	47	0	3	0	0	0	1.96	0	0.16	0	0	0	0.706667	0.001	-9.46489	0.00392756	0.043239	Rps3	ribosomal protein S3, partial [Hydra vulgaris]	Genetic Information Processing	Translation	ko03010//Ribosome	K02985	GO:0044391//ribosomal subunit	GO:0003676//nucleic acid binding;GO:0005198//structural molecule activity	GO:0010467//gene expression
Unigene0031317	0	0	0	6	7	13	0	0	0	0.52	0.63	1.03	0.001	0.726667	9.50515	0.00393707	0.0433021	--	hypothetical protein EAG_10156, partial [Camponotus floridanus]	-	-	-	-	-	-	-
Unigene0022683	2	4	0	30	48	3	0.12	0.3	0	2.23	3.71	0.2	0.14	2.04667	3.86978	0.00396248	0.0435398	--	PREDICTED: vascular endothelial growth factor A-A-like [Apis dorsata]	-	-	-	-	-	-	-
Unigene0001421	13522	7816	3775	864	2904	908	888.16	615.4	322.93	68.64	239.57	65.4	608.83	124.537	-2.28947	0.00397134	0.0436164	--	-	-	-	-	-	-	-	-
Unigene0016157	4	0	36	0	0	0	0.25	0	2.87	0	0	0	1.04	0.001	-10.0224	0.00397734	0.0436613	--	-	-	-	-	-	-	-	-
Unigene0006101	6	22	17	0	2	2	0.22	0.95	0.8	0	0.09	0.08	0.656667	0.0566667	-3.53459	0.00397979	0.0436673	--	-	-	-	-	-	-	-	-
Unigene0023270	7497	2398	2148	7575	9058	12941	149.53	57.33	55.8	182.74	226.92	283.05	87.5533	230.903	1.39905	0.00398539	0.0436903	--	PREDICTED: RNA polymerase II degradation factor 1 [Bombus impatiens]	-	-	-	-	-	-	-
Unigene0012452	217	188	151	339	444	331	12.24	12.71	11.09	23.13	31.45	20.47	12.0133	25.0167	1.05825	0.00400221	0.0438295	--	-	-	-	-	-	-	-	-
Unigene0003273	0	0	0	19	8	3	0	0	0	1.47	0.64	0.21	0.001	0.773333	9.59495	0.00401808	0.0439613	--	-	-	-	-	-	-	-	-
Unigene0030110	0	0	0	19	8	3	0	0	0	1.5	0.65	0.21	0.001	0.786667	9.61961	0.00401808	0.0439613	PDC1	PREDICTED: indole-3-pyruvate decarboxylase-like, partial [Nasonia vitripennis]	-	-	-	-	-	GO:0003824//catalytic activity	-
Unigene0006229	173	174	89	396	222	278	1.66	2	1.11	4.58	2.67	2.92	1.59	3.39	1.09226	0.00402553	0.0440218	--	PREDICTED: protein phosphatase 1 regulatory subunit 37-like isoform X1 [Dendroctonus ponderosae]	-	-	-	-	-	-	-
Unigene0020742	57	53	64	26	22	32	2.37	2.64	3.46	1.31	1.15	1.46	2.82333	1.30667	-1.11151	0.00402978	0.0440473	--	Serine protease easter [Zootermopsis nevadensis]	-	-	-	-	-	-	-
Unigene0020709	6	8	4	27	99	7	0.26	0.42	0.23	1.43	5.43	0.34	0.303333	2.4	2.98406	0.00404887	0.0442139	--	PREDICTED: placenta growth factor-like [Anoplophora glabripennis]	-	-	-	-	-	-	-
Unigene0012267	115	59	92	287	132	200	1.3	0.8	1.36	3.93	1.88	2.48	1.15333	2.76333	1.2606	0.00405645	0.0442755	ZW10	PREDICTED: LOW QUALITY PROTEIN: centromere/kinetochore protein zw10 homolog [Dendroctonus ponderosae]	-	-	-	-	-	-	-
Unigene0021366	345	210	79	16	34	114	13.65	9.96	4.07	0.77	1.69	4.94	9.22667	2.46667	-1.90325	0.0040685	0.0443859	--	-	-	-	-	-	-	-	-
Unigene0012746	9	0	28	0	0	0	0.59	0	2.38	0	0	0	0.99	0.001	-9.95128	0.00408352	0.0445286	ubq-1	ubiquitin family protein [Ancylostoma ceylanicum]	-	-	-	-	-	-	-
Unigene0000479	0	0	0	3	16	8	0	0	0	0.2	1.11	0.48	0.001	0.596667	9.22078	0.00411917	0.0448321	CAGL0K08184g	Cytochrome c peroxidase, mitochondrial [Orchesella cincta]	-	-	-	-	-	-	-
Unigene0027568	95	54	60	193	107	156	2.58	1.76	2.12	6.34	3.65	4.65	2.15333	4.88	1.18031	0.00415409	0.0451857	Zcwpw1	PREDICTED: zinc finger CW-type PWWP domain protein 1-like [Agrilus planipennis]	-	-	-	-	-	-	-
Unigene0028520	317	237	361	749	531	524	12.54	11.24	18.6	35.83	26.38	22.73	14.1267	28.3133	1.00306	0.0041556	0.0451857	--	PREDICTED: C-type lectin 37Db-like [Dendroctonus ponderosae]	-	-	-	-	-	-	-
Unigene0023311	10	31	31	98	96	65	0.4	1.48	1.6	4.71	4.79	2.83	1.16	4.11	1.82501	0.00419115	0.0455507	--	-	-	-	-	-	-	-	-
Unigene0006624	0	0	0	22	4	5	0	0	0	1.35	0.26	0.28	0.001	0.63	9.29921	0.00420586	0.0456457	RPP0	ribosomal protein P0 large subunit, partial [Platynereis dumerilii]	Genetic Information Processing	Translation	ko03010//Ribosome	K02941	GO:0030529//intracellular ribonucleoprotein complex	GO:0004520//endodeoxyribonuclease activity;GO:0005198//structural molecule activity	GO:0022613//ribonucleoprotein complex biogenesis;GO:0034645//cellular macromolecule biosynthetic process
Unigene0003445	12	3	8	0	0	0	0.78	0.23	0.68	0	0	0	0.563333	0.001	-9.13785	0.00423995	0.0459285	--	homocitrate synthase [Salpingoeca rosetta]	-	-	-	-	-	-	-
Unigene0030605	22096	1174	127	63	488	171	623.14	39.69	4.66	2.15	17.29	5.29	222.497	8.24333	-4.75441	0.00424618	0.0459285	--	PREDICTED: glycine-rich cell wall structural protein 1-like [Dendroctonus ponderosae]	-	-	-	-	-	-	-
Unigene0011215	906	522	457	1642	2184	745	4.27	2.95	2.81	9.37	12.94	3.85	3.34333	8.72	1.38304	0.00427748	0.0461787	VgR	vitellogenin 2 [Monochamus alternatus]	-	-	-	-	-	-	-
Unigene0029704	1	2	3	13	13	29	0.05	0.11	0.18	0.74	0.77	1.5	0.113333	1.00333	3.14616	0.00428943	0.0462464	--	PREDICTED: protein goliath-like [Dendroctonus ponderosae]	-	-	-	-	-	-	-
Unigene0000467	7	129	12	835	437	492	0.07	1.46	0.15	9.54	5.19	5.1	0.56	6.61	3.56115	0.00431671	0.0464393	Klhl17	PREDICTED: kelch-like protein 17 isoform X2 [Aethina tumida]	-	-	-	-	-	-	-
Unigene0004779	0	0	0	32	6	1	0	0	0	1.62	0.32	0.05	0.001	0.663333	9.37359	0.00431744	0.0464393	ecdD	PREDICTED: proton myo-inositol cotransporter-like [Amphimedon queenslandica]	-	-	-	-	-	-	-
Unigene0027415	1343	824	1179	37	72	398	22.31	16.41	25.51	0.74	1.5	7.25	21.41	3.16333	-2.75877	0.00435765	0.0467939	Far1	PREDICTED: fatty acyl-CoA reductase 1-like [Dendroctonus ponderosae]	Cellular Processes;Organismal Systems	Transport and catabolism;Aging	ko04146//Peroxisome;ko04212//Longevity regulating pathway - worm	K13356;K13356	-	-	-
Unigene0021795	84	224	103	97	36	51	2.74	8.77	4.38	3.83	1.48	1.83	5.29667	2.38	-1.15412	0.00435857	0.0467939	--	hypothetical protein YQE_04242, partial [Dendroctonus ponderosae]	-	-	-	-	-	-	-
Unigene0028072	0	0	0	9	7	9	0	0	0	0.75	0.6	0.68	0.001	0.676667	9.4023	0.00436965	0.0468691	--	-	-	-	-	-	-	-	-
Unigene0031961	36	7	31	2	6	4	1.54	0.36	1.73	0.1	0.32	0.19	1.21	0.203333	-2.57309	0.00437687	0.0469027	--	-	-	-	-	-	-	-	-
Unigene0028119	1	6	19	0	0	0	0.06	0.4	1.39	0	0	0	0.616667	0.001	-9.26835	0.00443325	0.0474367	Act5C	beta-actin [Operophtera brumata]	Cellular Processes;Environmental Information Processing;Organismal Systems	Transport and catabolism;Signal transduction;Sensory system	ko04145//Phagosome;ko04391//Hippo signaling pathway -fly;ko04745//Phototransduction - fly	K05692;K05692;K05692	GO:0043232//intracellular non-membrane-bounded organelle	GO:0032550//purine ribonucleoside binding	-
Unigene0025000	167	115	88	562	492	105	6.51	5.38	4.47	26.52	24.11	4.49	5.45333	18.3733	1.7524	0.0044375	0.0474416	Sftpd	PREDICTED: perlucin-like [Dendroctonus ponderosae]	-	-	-	-	-	-	-
Unigene0011499	0	0	0	5	12	8	0	0	0	0.39	0.97	0.57	0.001	0.643333	9.32942	0.00445485	0.0476049	--	-	-	-	-	-	-	-	-
Unigene0021312	29	16	11	4	4	3	1.84	1.22	0.91	0.31	0.32	0.21	1.32333	0.28	-2.24068	0.00446289	0.0476686	--	mariner transposase [Chrysoperla plorabunda]	-	-	-	-	-	-	-
Unigene0026765	119	24	146	0	0	8	2.55	0.62	4.07	0	0	0.19	2.41333	0.0633333	-5.25192	0.00451889	0.0480877	--	DNA/RNA non-specific nuclease 1 [Leptinotarsa decemlineata]	-	-	-	-	-	-	-
Unigene0002865	1	10	14	0	0	0	0.06	0.73	1.11	0	0	0	0.633333	0.001	-9.30682	0.00453631	0.0482458	--	Ac1147-like protein, partial [Diaphorina citri]	-	-	-	-	-	-	-
Unigene0023527	70	38	53	32	21	19	1.39	0.91	1.37	0.77	0.52	0.41	1.22333	0.566667	-1.11025	0.00453796	0.0482458	--	-	-	-	-	-	-	-	-
Unigene0009834	97	75	79	31	28	57	4.78	4.43	5.08	1.85	1.73	3.08	4.76333	2.22	-1.10141	0.00455405	0.0483778	--	-	-	-	-	-	-	-	-
Unigene0010656	2	0	0	14	30	4	0.08	0	0	0.69	1.53	0.18	0.0266667	0.8	4.90689	0.00455661	0.0483778	ADH1	Alcohol dehydrogenase 4, mitochondrial, partial [Anoplophora glabripennis]	Metabolism;Metabolism;Metabolism;Metabolism;Metabolism;Metabolism;Metabolism	Global and overview maps;Carbohydrate metabolism;Lipid metabolism;Xenobiotics biodegradation and metabolism;Xenobiotics biodegradation and metabolism;Metabolism of cofactors and vitamins;Amino acid metabolism	ko01100//Metabolic pathways;ko00010//Glycolysis / Gluconeogenesis;ko00071//Fatty acid degradation;ko00980//Metabolism of xenobiotics by cytochrome P450;ko00982//Drug metabolism - cytochrome P450;ko00830//Retinol metabolism;ko00350//Tyrosine metabolism	K13953;K13953;K13953;K13953;K13953;K13953;K13953	-	-	-
Unigene0011862	31	8	22	174	46	46	1.19	0.37	1.1	8.09	2.22	1.94	0.886667	4.08333	2.20328	0.0045567	0.0483778	--	Transposable element Tc3 transposase [Bactrocera dorsalis]	Metabolism	Glycan biosynthesis and metabolism	ko00514//Other types of O-glycan biosynthesis	K03691	-	-	-
Unigene0010000	71	55	64	313	89	128	2.38	2.21	2.8	12.71	3.75	4.71	2.46333	7.05667	1.51837	0.00456127	0.0484039	--	-	-	-	-	-	-	-	-
Unigene0022190	4257	1628	594	116	567	257	80.45	36.88	14.62	2.65	13.46	5.33	43.9833	7.14667	-2.62161	0.00457848	0.0485458	--	PREDICTED: actin cytoskeleton-regulatory complex protein PAN1 [Dendroctonus ponderosae]	-	-	-	-	-	-	-
Unigene0027209	0	0	0	14	3	11	0	0	0	1.05	0.23	0.75	0.001	0.676667	9.4023	0.00457888	0.0485458	RPS1	ribosomal protein subunit 3, partial [Culicoides sonorensis]	Genetic Information Processing	Translation	ko03010//Ribosome	K02984	GO:0005840//ribosome	-	-
Unigene0002344	1	4	0	2	50	25	0.04	0.2	0	0.1	2.59	1.13	0.08	1.27333	3.99247	0.00461186	0.0487929	--	PREDICTED: histone-lysine N-methyltransferase SETMAR-like [Trachymyrmex cornetzi]	-	-	-	-	-	-	-
Unigene0021091	0	0	0	6	7	12	0	0	0	0.5	0.61	0.91	0.001	0.673333	9.39518	0.00461493	0.0487929	RPS26A	40S ribosomal protein [Fonticula alba]	Genetic Information Processing	Translation	ko03010//Ribosome	K02976	GO:0030529//intracellular ribonucleoprotein complex	GO:0005198//structural molecule activity	GO:0010467//gene expression
Unigene0009011	97	32	65	26	20	30	1.75	0.69	1.52	0.57	0.45	0.59	1.32	0.536667	-1.29844	0.00462217	0.0488468	--	Mariner Mos1 transposase, partial [Bactrocera dorsalis]	-	-	-	-	-	-	-
Unigene0002936	148	75	17	36	15	18	8.15	4.95	1.22	2.4	1.04	1.09	4.77333	1.51	-1.66045	0.00464832	0.049078	--	PREDICTED: C-type lectin 37Db-like [Dendroctonus ponderosae]	-	-	-	-	-	-	-
Unigene0004345	49	44	54	144	80	118	0.59	0.64	0.85	2.11	1.22	1.57	0.693333	1.63333	1.2362	0.00465464	0.0491064	--	PREDICTED: venom serine protease 34-like [Dendroctonus ponderosae]	-	-	-	-	-	-	-
Unigene0008894	0	2	2	27	19	7	0	0.07	0.07	0.92	0.67	0.22	0.0466667	0.603333	3.69249	0.00465529	0.0491064	--	mariner transposase, partial [Andrena erigeniae]	-	-	-	-	-	-	-
Unigene0008527	7	3	12	0	0	0	0.66	0.34	1.47	0	0	0	0.823333	0.001	-9.68533	0.00466013	0.0491348	--	-	-	-	-	-	-	-	-
Unigene0019360	0	0	0	16	9	3	0	0	0	1.5	0.88	0.25	0.001	0.876667	9.77588	0.0046651	0.049152	--	PREDICTED: stress-associated endoplasmic reticulum protein 2-like [Acropora digitifera]	-	-	-	-	-	-	-
Unigene0027037	434	163	40	605	2708	1147	13.25	5.96	1.59	22.34	103.83	38.4	6.93333	54.8567	2.98405	0.00467488	0.0491998	--	hypothetical protein CAEBREN_16976 [Caenorhabditis brenneri]	-	-	-	-	-	-	-
Unigene0000790	70	106	59	208	117	249	0.43	0.77	0.47	1.53	0.89	1.66	0.556667	1.36	1.28872	0.00468912	0.0493244	Tmprss15	serine protease P54 [Tribolium castaneum]	-	-	-	-	-	-	-
Unigene0025102	244	285	200	567	777	335	4.07	5.71	4.35	11.45	16.3	6.13	4.71	11.2933	1.26167	0.00469111	0.0493244	--	unpaired-like protein, partial [Nasonia vitripennis]	-	-	-	-	-	-	-
Unigene0026900	2542	3015	2031	3439	5406	8007	17.35	24.67	18.06	28.39	46.35	59.94	20.0267	44.8933	1.16458	0.00469316	0.0493244	KEAP1	PREDICTED: kelch-like ECH-associated protein 1 isoform X2 [Dendroctonus ponderosae]	Genetic Information Processing	Folding, sorting and degradation	ko04120//Ubiquitin mediated proteolysis	K10456	-	-	-
Unigene0023467	2283	157	20	16	66	21	199.09	16.41	2.27	1.69	7.23	2.01	72.59	3.64333	-4.31644	0.00472064	0.0495482	--	PREDICTED: dirigent protein 10-like [Polistes dominula]	-	-	-	-	-	-	-
Unigene0013501	1320	62	3	0	6	0	36.78	2.07	0.11	0	0.21	0	12.9867	0.07	-7.53546	0.00472094	0.0495482	--	PREDICTED: DNA-directed RNA polymerase II subunit RPB1-like [Anoplophora glabripennis]	-	-	-	-	-	-	-
